# Supplementary material for: Text Mining Improves Prediction of Protein Functional Sites
Source: PLoS One. 2012 Feb 29;7(2):e32171. doi: 10.1371/journal.pone.0032171 (PMC3290545; doi:10.1371/journal.pone.0032171)
Supplement: File S1 — This file contains a list of the 106,411 domains that comprises the structure dataset S utilized in this study. mmCIF files for 65,053 Protein Data Bank (PDB) entries were downloaded in early May 2010. Definitions of 110,800 protein domains were obtained from release 1.75 (June 2009) of the Structural Classification of Proteins (SCOP) database. 106,411 of these domains fully corresponded to data found in 37,980 May 2010 PDB entries. The file is tab-delimited and consists of 3 columns: (1) SID, the SCOP ID of the domain, (2) IS_SX, a binary flag indicating whether the domain is a member of the SX data set, that is, a subset SX of S, consisting of 98,934 domains with structures determined using X-ray crystallography and (3) IS_SDPA, a binary flag indicating whether the domain is also a member of the SDPA data set, that is the subset of SX for which DPA predictions exist. (TXT) [file pone.0032171.s001.txt]

SID	IS_SX	IS_SDPA
d101ma_	1	1
d102la_	1	1
d102ma_	1	1
d103la_	1	1
d103ma_	1	1
d104la_	1	1
d104lb_	1	1
d104ma_	1	1
d105ma_	1	1
d106ma_	1	1
d107la_	1	1
d107ma_	1	1
d108la_	1	1
d108ma_	1	1
d109la_	1	1
d109ma_	1	1
d10gsa1	1	1
d10gsa2	1	1
d10gsb1	1	1
d10gsb2	1	1
d10mha_	1	1
d110la_	1	1
d110ma_	1	1
d111la_	1	1
d111ma_	1	1
d112la_	1	1
d112ma_	1	1
d113la_	1	1
d114la_	1	1
d115la_	1	1
d117ea_	1	1
d117eb_	1	1
d118la_	1	1
d119la_	1	1
d11asa_	1	1
d11asb_	1	1
d11baa_	1	1
d11bab_	1	1
d11bga_	1	1
d11bgb_	1	1
d11gsa1	1	1
d11gsa2	1	1
d11gsb1	1	1
d11gsb2	1	1
d120la_	1	1
d121pa_	1	1
d122la_	1	1
d123la_	1	1
d125la_	1	1
d126la_	1	1
d127la_	1	1
d128la_	1	1
d129la_	1	1
d12asa_	1	1
d12asb_	1	1
d12caa_	1	1
d12e8h1	1	1
d12e8h2	1	1
d12e8l1	1	1
d12e8l2	1	1
d12e8m1	1	1
d12e8m2	1	1
d12e8p1	1	1
d12e8p2	1	1
d12gsa1	1	1
d12gsa2	1	1
d12gsb1	1	1
d12gsb2	1	1
d130la_	1	1
d131la_	1	1
d132la_	1	1
d133la_	1	1
d134la_	1	1
d135la_	1	1
d137la_	1	1
d137lb_	1	1
d138la_	1	1
d139la_	1	1
d13gsa1	1	1
d13gsa2	1	1
d13gsb1	1	1
d13gsb2	1	1
d13pka_	1	1
d13pkb_	1	1
d13pkc_	1	1
d13pkd_	1	1
d140la_	1	1
d141la_	1	1
d142la_	1	1
d143la_	1	1
d144la_	1	1
d145la_	1	1
d146la_	1	1
d147la_	1	1
d148le_	1	1
d149la_	1	1
d14gsa1	1	1
d14gsa2	1	1
d14gsb1	1	1
d14gsb2	1	1
d150la_	1	1
d150lb_	1	1
d150lc_	1	1
d150ld_	1	1
d151la_	1	1
d152la_	1	1
d153la_	1	1
d154la_	1	1
d155ca_	1	1
d155la_	1	1
d156la_	1	1
d157la_	1	1
d158la_	1	1
d159la_	1	1
d15c8h1	1	1
d15c8h2	1	1
d15c8l1	1	1
d15c8l2	1	1
d160la_	1	1
d161la_	1	1
d162la_	1	1
d163la_	1	1
d164la_	1	1
d165la_	1	1
d166la_	1	1
d167la_	1	1
d167lb_	1	1
d168la_	1	1
d168lb_	1	1
d168lc_	1	1
d168ld_	1	1
d168le_	1	1
d169la_	1	1
d169lb_	1	1
d169lc_	1	1
d169ld_	1	1
d169le_	1	1
d16gsa1	1	1
d16gsa2	1	1
d16gsb1	1	1
d16gsb2	1	1
d16pka_	1	1
d16vpa_	1	1
d170la_	1	1
d171la_	1	1
d172la_	1	1
d173la_	1	1
d174la_	1	1
d174lb_	1	1
d175la_	1	1
d175lb_	1	1
d176la_	1	1
d176lb_	1	1
d177la_	1	1
d178la_	1	1
d17gsa1	1	1
d17gsa2	1	1
d17gsb1	1	1
d17gsb2	1	1
d180la_	1	1
d180lb_	1	1
d181la_	1	1
d182la_	1	1
d183la_	1	1
d184la_	1	1
d185la_	1	1
d186la_	1	1
d187la_	1	1
d188la_	1	1
d189la_	1	1
d18gsa1	1	1
d18gsa2	1	1
d18gsb1	1	1
d18gsb2	1	1
d190la_	1	1
d1914a1	1	1
d1914a2	1	1
d191la_	1	1
d192la_	1	1
d193la_	1	1
d194la_	1	1
d195la_	1	1
d196la_	1	1
d197la_	1	1
d198la_	1	1
d199la_	1	1
d19gsa1	1	1
d19gsa2	1	1
d19gsb1	1	1
d19gsb2	1	1
d19hca_	1	1
d19hcb_	1	1
d1a00a_	1	1
d1a00b_	1	1
d1a00c_	1	1
d1a00d_	1	1
d1a01a_	1	1
d1a01b_	1	1
d1a01c_	1	1
d1a01d_	1	1
d1a02f_	1	1
d1a02j_	1	1
d1a02n1	1	1
d1a02n2	1	1
d1a03a_	0	0
d1a03b_	0	0
d1a04a1	1	1
d1a04a2	1	1
d1a04b1	1	1
d1a04b2	1	1
d1a05a_	1	1
d1a05b_	1	1
d1a06a_	1	1
d1a07a_	1	1
d1a07b_	1	1
d1a08a_	1	1
d1a08b_	1	1
d1a09a_	1	1
d1a09b_	1	1
d1a0aa_	1	1
d1a0ab_	1	1
d1a0ba_	1	1
d1a0ca_	1	1
d1a0cb_	1	1
d1a0cc_	1	1
d1a0cd_	1	1
d1a0da_	1	1
d1a0db_	1	1
d1a0dc_	1	1
d1a0dd_	1	1
d1a0ea_	1	1
d1a0ed_	1	1
d1a0fa1	1	1
d1a0fa2	1	1
d1a0fb1	1	1
d1a0fb2	1	1
d1a0ga_	1	1
d1a0gb_	1	1
d1a0h.1	0	0
d1a0h.2	0	0
d1a0ha1	1	1
d1a0hd1	1	1
d1a0ia1	1	1
d1a0ia2	1	1
d1a0ja_	1	1
d1a0jb_	1	1
d1a0jc_	1	1
d1a0jd_	1	1
d1a0ka_	1	1
d1a0la_	1	1
d1a0lb_	1	1
d1a0lc_	1	1
d1a0ld_	1	1
d1a0nb_	0	0
d1a0oa_	1	1
d1a0ob_	1	1
d1a0oc_	1	1
d1a0od_	1	1
d1a0oe_	1	1
d1a0of_	1	1
d1a0og_	1	1
d1a0oh_	1	1
d1a0pa1	1	1
d1a0pa2	1	1
d1a0qh1	1	1
d1a0qh2	1	1
d1a0ql1	1	1
d1a0ql2	1	1
d1a0rb_	1	1
d1a0rg_	1	0
d1a0rp_	1	1
d1a0sp_	1	1
d1a0sq_	1	1
d1a0sr_	1	1
d1a0tp_	1	1
d1a0tq_	1	1
d1a0tr_	1	1
d1a0ua_	1	1
d1a0ub_	1	1
d1a0uc_	1	1
d1a0ud_	1	1
d1a0za_	1	1
d1a0zb_	1	1
d1a0zc_	1	1
d1a0zd_	1	1
d1a11a_	0	0
d1a12a_	1	1
d1a12b_	1	1
d1a12c_	1	1
d1a14h_	1	1
d1a14l_	1	1
d1a14n_	1	1
d1a15a_	1	1
d1a15b_	1	1
d1a16a1	1	1
d1a16a2	1	1
d1a17a_	1	1
d1a18a_	1	1
d1a19a_	1	1
d1a19b_	1	1
d1a1aa_	1	1
d1a1ab_	1	1
d1a1ba_	1	1
d1a1bb_	1	1
d1a1ca_	1	1
d1a1cb_	1	1
d1a1da_	0	0
d1a1ea_	1	1
d1a1eb_	1	1
d1a1fa1	1	1
d1a1fa2	1	1
d1a1fa3	1	1
d1a1ga1	1	1
d1a1ga2	1	1
d1a1ga3	1	1
d1a1ha1	1	1
d1a1ha2	1	1
d1a1ha3	1	1
d1a1ia1	1	1
d1a1ia2	1	1
d1a1ia3	1	1
d1a1ja1	1	1
d1a1ja2	1	1
d1a1ja3	1	1
d1a1ka1	1	1
d1a1ka2	1	1
d1a1ka3	1	1
d1a1la1	1	1
d1a1la2	1	1
d1a1la3	1	1
d1a1ma1	1	1
d1a1ma2	1	1
d1a1mb_	1	1
d1a1na1	1	1
d1a1na2	1	1
d1a1nb_	1	1
d1a1oa1	1	1
d1a1oa2	1	1
d1a1ob_	1	1
d1a1pa_	0	0
d1a1qa_	1	0
d1a1qb_	1	1
d1a1qc_	1	0
d1a1r.1	0	0
d1a1r.2	0	0
d1a1sa1	1	1
d1a1sa2	1	1
d1a1ta_	0	0
d1a1ua_	0	0
d1a1uc_	0	0
d1a1va1	1	1
d1a1va2	1	1
d1a1wa_	0	0
d1a1xa_	1	1
d1a1za_	0	0
d1a21a1	1	1
d1a21a2	1	1
d1a21b1	1	1
d1a21b2	1	1
d1a22a_	1	1
d1a22b1	1	1
d1a22b2	1	1
d1a23a_	0	0
d1a24a_	0	0
d1a25a_	1	1
d1a25b_	1	1
d1a26a1	1	1
d1a26a2	1	1
d1a27a_	1	1
d1a28a_	1	1
d1a28b_	1	1
d1a29a_	1	1
d1a2aa_	1	1
d1a2ab_	1	1
d1a2ac_	1	1
d1a2ad_	1	1
d1a2ae_	1	1
d1a2af_	1	1
d1a2ag_	1	1
d1a2ah_	1	1
d1a2ba_	1	1
d1a2c.1	0	0
d1a2da_	1	1
d1a2db_	1	1
d1a2fa_	1	1
d1a2ga_	1	1
d1a2ia_	0	0
d1a2ja_	1	1
d1a2ka_	1	1
d1a2kb_	1	1
d1a2kc_	1	1
d1a2kd_	1	1
d1a2ke_	1	1
d1a2la_	1	1
d1a2lb_	1	1
d1a2ma_	1	1
d1a2mb_	1	1
d1a2na_	1	1
d1a2oa1	1	1
d1a2oa2	1	1
d1a2ob1	1	1
d1a2ob2	1	1
d1a2pa_	1	1
d1a2pb_	1	1
d1a2pc_	1	1
d1a2qa_	1	1
d1a2sa_	0	0
d1a2ta_	1	1
d1a2ua_	1	1
d1a2va1	1	1
d1a2va2	1	1
d1a2va3	1	1
d1a2vb1	1	1
d1a2vb2	1	1
d1a2vb3	1	1
d1a2vc1	1	1
d1a2vc2	1	1
d1a2vc3	1	1
d1a2vd1	1	1
d1a2vd2	1	1
d1a2vd3	1	1
d1a2ve1	1	1
d1a2ve2	1	1
d1a2ve3	1	1
d1a2vf1	1	1
d1a2vf2	1	1
d1a2vf3	1	1
d1a2wa_	1	1
d1a2wb_	1	1
d1a2xa_	1	1
d1a2xb_	1	1
d1a2ya_	1	1
d1a2yb_	1	1
d1a2yc_	1	1
d1a2za_	1	1
d1a2zb_	1	1
d1a2zc_	1	1
d1a2zd_	1	1
d1a30a_	1	1
d1a30b_	1	1
d1a31a1	1	1
d1a31a2	1	1
d1a32a_	1	1
d1a33a_	1	1
d1a34a_	1	0
d1a35a1	1	1
d1a35a2	1	1
d1a36a1	1	1
d1a36a2	1	1
d1a36a3	1	1
d1a37a_	1	1
d1a37b_	1	1
d1a38a_	1	1
d1a38b_	1	1
d1a39a_	1	1
d1a3aa_	1	1
d1a3ab_	1	1
d1a3ac_	1	1
d1a3ad_	1	1
d1a3b.1	0	0
d1a3ca_	1	1
d1a3da_	1	1
d1a3e.1	0	0
d1a3fa_	1	1
d1a3fb_	1	1
d1a3fc_	1	1
d1a3ga_	1	1
d1a3gb_	1	1
d1a3gc_	1	1
d1a3ha_	1	1
d1a3ia_	1	1
d1a3ib_	1	0
d1a3ic_	1	0
d1a3ja_	1	1
d1a3jb_	1	0
d1a3jc_	1	0
d1a3ka_	1	1
d1a3lh1	1	1
d1a3lh2	1	1
d1a3ll1	1	1
d1a3ll2	1	1
d1a3na_	1	1
d1a3nb_	1	1
d1a3nc_	1	1
d1a3nd_	1	1
d1a3oa_	1	1
d1a3ob_	1	1
d1a3oc_	1	1
d1a3od_	1	1
d1a3pa_	0	0
d1a3qa1	1	1
d1a3qa2	1	1
d1a3qb1	1	1
d1a3qb2	1	1
d1a3rh1	1	1
d1a3rh2	1	1
d1a3rl1	1	1
d1a3rl2	1	1
d1a3sa_	1	1
d1a3ta_	1	1
d1a3ua_	1	1
d1a3va_	1	1
d1a3wa1	1	1
d1a3wa2	1	1
d1a3wa3	1	1
d1a3wb1	1	1
d1a3wb2	1	1
d1a3wb3	1	1
d1a3xa1	1	1
d1a3xa2	1	1
d1a3xa3	1	1
d1a3xb1	1	1
d1a3xb2	1	1
d1a3xb3	1	1
d1a3ya_	1	1
d1a3yb_	1	1
d1a3za_	1	1
d1a40a_	1	1
d1a41a_	1	1
d1a42a_	1	1
d1a43a_	1	1
d1a44a_	1	1
d1a45a1	1	1
d1a45a2	1	1
d1a46.1	0	0
d1a47a1	1	1
d1a47a2	1	1
d1a47a3	1	1
d1a47a4	1	1
d1a48a_	1	1
d1a49a1	1	1
d1a49a2	1	1
d1a49a3	1	1
d1a49b1	1	1
d1a49b2	1	1
d1a49b3	1	1
d1a49c1	1	1
d1a49c2	1	1
d1a49c3	1	1
d1a49d1	1	1
d1a49d2	1	1
d1a49d3	1	1
d1a49e1	1	1
d1a49e2	1	1
d1a49e3	1	1
d1a49f1	1	1
d1a49f2	1	1
d1a49f3	1	1
d1a49g1	1	1
d1a49g2	1	1
d1a49g3	1	1
d1a49h1	1	1
d1a49h2	1	1
d1a49h3	1	1
d1a4aa_	1	1
d1a4ab_	1	1
d1a4ba_	1	1
d1a4bb_	1	1
d1a4ca_	1	1
d1a4cb_	1	1
d1a4cc_	1	1
d1a4cd_	1	1
d1a4ea_	1	1
d1a4eb_	1	1
d1a4ec_	1	1
d1a4ed_	1	1
d1a4fa_	1	1
d1a4fb_	1	1
d1a4ga_	1	1
d1a4gb_	1	1
d1a4ha_	1	1
d1a4ia1	1	1
d1a4ia2	1	1
d1a4ib1	1	1
d1a4ib2	1	1
d1a4ja1	1	1
d1a4ja2	1	1
d1a4jb1	1	1
d1a4jb2	1	1
d1a4jh1	1	1
d1a4jh2	1	1
d1a4jl1	1	1
d1a4jl2	1	1
d1a4ka1	1	1
d1a4ka2	1	1
d1a4kb1	1	1
d1a4kb2	1	1
d1a4kh1	1	1
d1a4kh2	1	1
d1a4kl1	1	1
d1a4kl2	1	1
d1a4la_	1	1
d1a4lb_	1	1
d1a4lc_	1	1
d1a4ld_	1	1
d1a4ma_	1	1
d1a4mb_	1	1
d1a4mc_	1	1
d1a4md_	1	1
d1a4oa_	1	1
d1a4ob_	1	1
d1a4oc_	1	1
d1a4od_	1	1
d1a4pa_	1	1
d1a4pb_	1	1
d1a4qa_	1	1
d1a4qb_	1	1
d1a4ra_	1	1
d1a4rb_	1	1
d1a4sa_	1	1
d1a4sb_	1	1
d1a4sc_	1	1
d1a4sd_	1	1
d1a4tb_	0	0
d1a4ua_	1	1
d1a4ub_	1	1
d1a4va_	1	1
d1a4w.1	0	0
d1a4xa_	1	1
d1a4xb_	1	1
d1a4ya_	1	1
d1a4yb_	1	1
d1a4yd_	1	1
d1a4ye_	1	1
d1a4za_	1	1
d1a4zb_	1	1
d1a4zc_	1	1
d1a4zd_	1	1
d1a50a_	1	1
d1a50b_	1	1
d1a52a_	1	1
d1a52b_	1	1
d1a53a_	1	1
d1a54a_	1	1
d1a55a_	1	1
d1a56a_	0	0
d1a57a_	0	0
d1a58a_	1	1
d1a59a_	1	1
d1a5aa_	1	1
d1a5ab_	1	1
d1a5ba_	1	1
d1a5bb_	1	1
d1a5ca_	1	1
d1a5cb_	1	1
d1a5da1	1	1
d1a5da2	1	1
d1a5db1	1	1
d1a5db2	1	1
d1a5ea_	0	0
d1a5fh1	1	1
d1a5fh2	1	1
d1a5fl1	1	1
d1a5fl2	1	1
d1a5g.1	0	0
d1a5h.1	0	0
d1a5h.2	0	0
d1a5ia_	1	1
d1a5ja1	0	0
d1a5ja2	0	0
d1a5ka_	1	1
d1a5kb_	1	0
d1a5kc1	1	1
d1a5kc2	1	1
d1a5la_	1	1
d1a5lb_	1	0
d1a5lc1	1	1
d1a5lc2	1	1
d1a5ma_	1	1
d1a5mb_	1	0
d1a5mc1	1	1
d1a5mc2	1	1
d1a5na_	1	1
d1a5nb_	1	0
d1a5nc1	1	1
d1a5nc2	1	1
d1a5oa_	1	1
d1a5ob_	1	0
d1a5oc1	1	1
d1a5oc2	1	1
d1a5pa_	1	1
d1a5qa_	1	1
d1a5ra_	0	0
d1a5sa_	1	1
d1a5sb_	1	1
d1a5ta1	1	1
d1a5ta2	1	1
d1a5ua1	1	1
d1a5ua2	1	1
d1a5ua3	1	1
d1a5ub1	1	1
d1a5ub2	1	1
d1a5ub3	1	1
d1a5uc1	1	1
d1a5uc2	1	1
d1a5uc3	1	1
d1a5ud1	1	1
d1a5ud2	1	1
d1a5ud3	1	1
d1a5ue1	1	1
d1a5ue2	1	1
d1a5ue3	1	1
d1a5uf1	1	1
d1a5uf2	1	1
d1a5uf3	1	1
d1a5ug1	1	1
d1a5ug2	1	1
d1a5ug3	1	1
d1a5uh1	1	1
d1a5uh2	1	1
d1a5uh3	1	1
d1a5va_	1	1
d1a5wa_	1	1
d1a5xa_	1	1
d1a5ya_	1	1
d1a5za1	1	1
d1a5za2	1	1
d1a61.1	0	0
d1a62a1	1	1
d1a62a2	1	1
d1a63a1	0	0
d1a63a2	0	0
d1a64a_	1	1
d1a64b_	1	1
d1a65a1	1	1
d1a65a2	1	1
d1a65a3	1	1
d1a66a_	0	0
d1a67a_	0	0
d1a68a_	1	1
d1a69a_	1	1
d1a69b_	1	1
d1a69c_	1	1
d1a6aa1	1	1
d1a6aa2	1	1
d1a6ab1	1	1
d1a6ab2	1	1
d1a6bb_	0	0
d1a6ca1	1	1
d1a6ca2	1	1
d1a6ca3	1	1
d1a6da1	1	1
d1a6da2	1	1
d1a6da3	1	1
d1a6db1	1	1
d1a6db2	1	1
d1a6db3	1	1
d1a6ea1	1	1
d1a6ea2	1	1
d1a6ea3	1	1
d1a6eb1	1	1
d1a6eb2	1	1
d1a6eb3	1	1
d1a6fa_	1	1
d1a6ga_	1	1
d1a6ia1	1	1
d1a6ia2	1	1
d1a6ja_	1	1
d1a6jb_	1	1
d1a6ka_	1	1
d1a6la_	1	1
d1a6ma_	1	1
d1a6na_	1	1
d1a6pa_	1	1
d1a6pb_	1	1
d1a6qa1	1	1
d1a6qa2	1	1
d1a6ra_	1	1
d1a6sa_	0	0
d1a6ta1	1	1
d1a6ta2	1	1
d1a6tb1	1	1
d1a6tb2	1	1
d1a6tc1	1	1
d1a6tc2	1	1
d1a6td1	1	1
d1a6td2	1	1
d1a6uh_	1	1
d1a6ul_	1	1
d1a6vh_	1	1
d1a6vi_	1	1
d1a6vj_	1	1
d1a6vl_	1	1
d1a6vm_	1	1
d1a6vn_	1	1
d1a6wh_	1	1
d1a6wl_	1	1
d1a6xa_	0	0
d1a6ya_	1	1
d1a6yb_	1	1
d1a6za1	1	1
d1a6za2	1	1
d1a6zb_	1	1
d1a6zc1	1	1
d1a6zc2	1	1
d1a6zd_	1	1
d1a70a_	1	1
d1a71a1	1	1
d1a71a2	1	1
d1a71b1	1	1
d1a71b2	1	1
d1a72a1	1	1
d1a72a2	1	1
d1a73a_	1	0
d1a73b_	1	0
d1a74a_	1	0
d1a74b_	1	0
d1a75a_	1	1
d1a75b_	1	1
d1a76a1	1	0
d1a76a2	1	1
d1a77a1	1	0
d1a77a2	1	1
d1a78a_	1	1
d1a78b_	1	1
d1a79a1	1	1
d1a79a2	1	1
d1a79b1	1	1
d1a79b2	1	1
d1a79c1	1	1
d1a79c2	1	1
d1a79d1	1	1
d1a79d2	1	1
d1a7aa1	1	1
d1a7aa2	1	1
d1a7ab1	1	1
d1a7ab2	1	1
d1a7ba_	1	1
d1a7bb_	1	1
d1a7bc_	1	1
d1a7bd_	1	1
d1a7ca_	1	1
d1a7da_	1	1
d1a7ea_	1	1
d1a7f.1	0	0
d1a7ge_	1	1
d1a7ha_	1	1
d1a7hb_	1	1
d1a7ia1	0	0
d1a7ia2	0	0
d1a7ja_	1	1
d1a7ka1	1	1
d1a7ka2	1	1
d1a7kb1	1	1
d1a7kb2	1	1
d1a7kc1	1	1
d1a7kc2	1	1
d1a7kd1	1	1
d1a7kd2	1	1
d1a7la_	1	1
d1a7lb_	1	1
d1a7lc_	1	1
d1a7ma_	0	0
d1a7nh_	1	1
d1a7nl_	1	1
d1a7oh_	1	1
d1a7ol_	1	1
d1a7ph_	1	1
d1a7pl_	1	1
d1a7qh_	1	1
d1a7ql_	1	1
d1a7rh_	1	1
d1a7rl_	1	1
d1a7sa_	1	1
d1a7ta_	1	1
d1a7tb_	1	1
d1a7ua_	1	1
d1a7ub_	1	1
d1a7va_	1	1
d1a7vb_	1	1
d1a7wa_	1	1
d1a7xa_	1	1
d1a7xb_	1	1
d1a80a_	1	1
d1a81a1	1	1
d1a81a2	1	1
d1a81c1	1	1
d1a81c2	1	1
d1a81e1	1	1
d1a81e2	1	1
d1a81g1	1	1
d1a81g2	1	1
d1a81i1	1	1
d1a81i2	1	1
d1a81k1	1	1
d1a81k2	1	1
d1a82a_	1	1
d1a85a_	1	1
d1a86a_	1	1
d1a87a_	1	1
d1a88a_	1	1
d1a88b_	1	1
d1a88c_	1	1
d1a8aa_	1	1
d1a8ba_	1	1
d1a8ca_	0	0
d1a8da1	1	1
d1a8da2	1	1
d1a8ea_	1	1
d1a8fa_	1	1
d1a8ga_	1	1
d1a8gb_	1	1
d1a8ha1	1	1
d1a8ha2	1	1
d1a8ia_	1	1
d1a8jh1	1	1
d1a8jh2	1	1
d1a8jl1	1	1
d1a8jl2	1	1
d1a8ka_	1	1
d1a8kb_	1	1
d1a8kd_	1	1
d1a8ke_	1	1
d1a8la1	1	1
d1a8la2	1	1
d1a8ma_	1	1
d1a8mb_	1	1
d1a8mc_	1	1
d1a8oa_	1	1
d1a8pa1	1	1
d1a8pa2	1	1
d1a8qa_	1	1
d1a8ra_	1	1
d1a8rb_	1	1
d1a8rc_	1	1
d1a8rd_	1	1
d1a8re_	1	1
d1a8rf_	1	1
d1a8rg_	1	1
d1a8rh_	1	1
d1a8ri_	1	1
d1a8rj_	1	1
d1a8rk_	1	1
d1a8rl_	1	1
d1a8rm_	1	1
d1a8rn_	1	1
d1a8ro_	1	1
d1a8sa_	1	1
d1a8ta_	1	1
d1a8tb_	1	1
d1a8ua_	1	1
d1a8ub_	1	1
d1a8va1	1	1
d1a8va2	1	1
d1a8vb1	1	1
d1a8vb2	1	1
d1a8ya1	1	1
d1a8ya2	1	1
d1a8ya3	1	1
d1a8za_	1	1
d1a90a_	0	0
d1a91a_	0	0
d1a92a_	1	1
d1a92b_	1	1
d1a92c_	1	1
d1a92d_	1	1
d1a93a_	0	0
d1a93b_	0	0
d1a94a_	1	1
d1a94b_	1	1
d1a94d_	1	1
d1a94e_	1	1
d1a95a_	1	1
d1a95b_	1	1
d1a95c_	1	1
d1a95d_	1	1
d1a96a_	1	1
d1a96b_	1	1
d1a96c_	1	1
d1a96d_	1	1
d1a97a_	1	1
d1a97b_	1	1
d1a97c_	1	1
d1a97d_	1	1
d1a98a_	1	0
d1a98b_	1	1
d1a99a_	1	1
d1a99b_	1	1
d1a99c_	1	1
d1a99d_	1	1
d1a9ba1	1	1
d1a9ba2	1	1
d1a9bb_	1	1
d1a9bd1	1	1
d1a9bd2	1	1
d1a9be_	1	1
d1a9ca_	1	1
d1a9cb_	1	1
d1a9cc_	1	1
d1a9cd_	1	1
d1a9ce_	1	1
d1a9cf_	1	1
d1a9cg_	1	1
d1a9ch_	1	1
d1a9ci_	1	1
d1a9cj_	1	1
d1a9ck_	1	1
d1a9cl_	1	1
d1a9cm_	1	1
d1a9cn_	1	1
d1a9co_	1	1
d1a9ea1	1	1
d1a9ea2	1	1
d1a9eb_	1	1
d1a9ma_	1	1
d1a9mb_	1	1
d1a9na_	1	1
d1a9nb_	1	1
d1a9nc_	1	1
d1a9nd_	1	1
d1a9oa_	1	1
d1a9pa_	1	1
d1a9qa_	1	1
d1a9ra_	1	1
d1a9sa_	1	1
d1a9ta_	1	1
d1a9ua_	1	1
d1a9va_	0	0
d1a9wa_	1	1
d1a9wc_	1	1
d1a9we_	1	1
d1a9wf_	1	1
d1a9xa1	1	1
d1a9xa2	1	0
d1a9xa3	1	1
d1a9xa4	1	1
d1a9xa5	1	1
d1a9xa6	1	1
d1a9xb1	1	1
d1a9xb2	1	1
d1a9xc1	1	1
d1a9xc2	1	0
d1a9xc3	1	1
d1a9xc4	1	1
d1a9xc5	1	1
d1a9xc6	1	1
d1a9xd1	1	1
d1a9xd2	1	1
d1a9xe1	1	1
d1a9xe2	1	0
d1a9xe3	1	1
d1a9xe4	1	1
d1a9xe5	1	1
d1a9xe6	1	1
d1a9xf1	1	1
d1a9xf2	1	1
d1a9xg1	1	1
d1a9xg2	1	0
d1a9xg3	1	1
d1a9xg4	1	1
d1a9xg5	1	1
d1a9xg6	1	1
d1a9xh1	1	1
d1a9xh2	1	1
d1a9ya_	1	1
d1a9za_	1	1
d1aa0a_	1	0
d1aa1b1	1	1
d1aa1b2	1	1
d1aa1c_	1	1
d1aa1e1	1	1
d1aa1e2	1	1
d1aa1f_	1	1
d1aa1h1	1	1
d1aa1h2	1	1
d1aa1i_	1	1
d1aa1l1	1	1
d1aa1l2	1	1
d1aa1s_	1	1
d1aa2a_	1	1
d1aa3a_	0	0
d1aa4a_	1	1
d1aa6a1	1	1
d1aa6a2	1	1
d1aa7a_	1	1
d1aa7b_	1	1
d1aa9a_	0	0
d1aaba_	0	0
d1aaca_	1	1
d1aafa_	0	0
d1aaja_	1	1
d1aala_	1	1
d1aalb_	1	1
d1aama_	1	1
d1aana_	1	1
d1aapa_	1	1
d1aapb_	1	1
d1aaqa_	1	1
d1aaqb_	1	1
d1aara_	1	1
d1aarb_	1	1
d1aata_	1	0
d1aatb_	1	0
d1aawa_	1	0
d1aaxa_	1	1
d1aaya1	1	1
d1aaya2	1	1
d1aaya3	1	1
d1aaza_	1	1
d1aazb_	1	1
d1ab0a_	1	1
d1ab1a_	1	1
d1ab2a_	0	0
d1ab3a_	0	0
d1ab4a_	1	1
d1ab5a_	1	1
d1ab5b_	1	1
d1ab6a_	1	1
d1ab6b_	1	1
d1ab7a_	0	0
d1ab8a_	1	1
d1ab8b_	1	1
d1ab9.1	0	0
d1abaa_	1	1
d1abba_	1	1
d1abbb_	1	1
d1abbc_	1	1
d1abbd_	1	1
d1abea_	1	1
d1abfa_	1	1
d1abi.1	0	0
d1abj.1	0	0
d1abna_	1	1
d1aboa_	1	1
d1abob_	1	1
d1abqa_	1	1
d1abra_	1	1
d1abrb1	1	1
d1abrb2	1	1
d1absa_	1	1
d1abta_	0	0
d1abva_	0	0
d1abwa1	1	1
d1abwa2	1	1
d1abwb_	1	1
d1abwd_	1	1
d1abya1	1	1
d1abya2	1	1
d1abyb_	1	1
d1abyd_	1	1
d1abza_	0	0
d1ac0a_	0	0
d1ac1a_	1	1
d1ac1b_	1	1
d1ac4a_	1	1
d1ac5a_	1	1
d1ac6a_	1	1
d1ac6b_	1	1
d1ac8a_	1	1
d1acaa_	0	0
d1acbe_	1	1
d1acbi_	1	1
d1acca_	1	1
d1acda_	1	1
d1acfa_	1	1
d1acia_	0	0
d1acja_	1	1
d1acla_	1	1
d1acma1	1	1
d1acma2	1	1
d1acmb1	1	1
d1acmb2	1	1
d1acmc1	1	1
d1acmc2	1	1
d1acmd1	1	1
d1acmd2	1	1
d1acoa1	1	1
d1acoa2	1	1
d1acpa_	0	0
d1acva_	1	1
d1acvb_	1	1
d1acwa_	0	0
d1acxa_	1	1
d1acyh1	1	1
d1acyh2	1	1
d1acyl1	1	1
d1acyl2	1	1
d1acza_	0	0
d1ad0a1	1	1
d1ad0a2	1	1
d1ad0b1	1	1
d1ad0b2	1	1
d1ad0c1	1	1
d1ad0c2	1	1
d1ad0d1	1	1
d1ad0d2	1	1
d1ad1a_	1	1
d1ad1b_	1	1
d1ad2a_	1	1
d1ad3a_	1	1
d1ad3b_	1	1
d1ad4a_	1	1
d1ad4b_	1	1
d1ad5a1	1	1
d1ad5a2	1	1
d1ad5a3	1	1
d1ad5b1	1	1
d1ad5b2	1	1
d1ad5b3	1	1
d1ad6a_	1	1
d1ad7a_	0	0
d1ad8.1	0	0
d1ad9a1	1	1
d1ad9a2	1	1
d1ad9b1	1	1
d1ad9b2	1	1
d1ad9h1	1	1
d1ad9h2	1	1
d1ad9l1	1	1
d1ad9l2	1	1
d1adba1	1	1
d1adba2	1	1
d1adbb1	1	1
d1adbb2	1	1
d1adca1	1	1
d1adca2	1	1
d1adcb1	1	1
d1adcb2	1	1
d1adda_	1	1
d1adea_	1	1
d1adeb_	1	1
d1adfa1	1	1
d1adfa2	1	1
d1adga1	1	1
d1adga2	1	1
d1adia_	1	1
d1adib_	1	1
d1adja1	1	1
d1adja2	1	1
d1adjb1	1	1
d1adjb2	1	1
d1adjc1	1	1
d1adjc2	1	1
d1adjd1	1	1
d1adjd2	1	1
d1adla_	1	1
d1adna_	0	0
d1adoa_	1	1
d1adob_	1	1
d1adoc_	1	1
d1adod_	1	1
d1adqa1	1	1
d1adqa2	1	1
d1adqh1	1	1
d1adqh2	1	1
d1adql1	1	1
d1adql2	1	1
d1adra_	0	0
d1adsa_	1	1
d1adua1	1	1
d1adua2	1	1
d1adua3	1	0
d1adub1	1	1
d1adub2	1	1
d1adub3	1	0
d1adva1	1	1
d1adva2	1	1
d1adva3	1	0
d1advb1	1	1
d1advb2	1	1
d1advb3	1	0
d1adwa_	1	1
d1adwb_	1	1
d1adxa_	0	0
d1adya1	1	1
d1adya2	1	1
d1adyb1	1	1
d1adyb2	1	1
d1adyc1	1	1
d1adyc2	1	1
d1adyd1	1	1
d1adyd2	1	1
d1adza_	0	0
d1ae1a_	1	1
d1ae1b_	1	1
d1ae2a_	1	1
d1ae3a_	1	1
d1ae4a_	1	1
d1ae5a_	1	1
d1ae6h1	1	1
d1ae6h2	1	1
d1ae6l1	1	1
d1ae6l2	1	1
d1ae7a_	1	1
d1ae8.1	0	0
d1ae9a_	1	1
d1ae9b_	1	1
d1aeba_	1	1
d1aeca_	1	1
d1aeda_	1	1
d1aeea_	1	1
d1aefa_	1	1
d1aega_	1	1
d1aeha_	1	1
d1aeia_	1	1
d1aeib_	1	1
d1aeic_	1	1
d1aeid_	1	1
d1aeie_	1	1
d1aeif_	1	1
d1aeja_	1	1
d1aeka_	1	1
d1aela_	0	0
d1aema_	1	1
d1aena_	1	1
d1aeoa_	1	1
d1aepa_	1	1
d1aeqa_	1	1
d1aera_	1	1
d1aerb_	1	1
d1aesa_	1	1
d1aeta_	1	1
d1aeua_	1	1
d1aeva_	1	1
d1aewa_	1	1
d1aexa_	1	1
d1aeya_	0	0
d1af0a1	1	1
d1af0a2	1	1
d1af2a1	1	1
d1af2a2	1	1
d1af3a_	1	1
d1af4a_	1	1
d1af5a_	1	1
d1af6a_	1	1
d1af6b_	1	1
d1af6c_	1	1
d1af7a1	1	1
d1af7a2	1	1
d1af8a_	0	0
d1af9a1	1	1
d1af9a2	1	1
d1afa11	1	1
d1afa12	1	1
d1afa21	1	1
d1afa22	1	1
d1afa31	1	1
d1afa32	1	1
d1afb11	1	1
d1afb12	1	1
d1afb21	1	1
d1afb22	1	1
d1afb31	1	1
d1afb32	1	1
d1afca_	1	1
d1afcb_	1	1
d1afcc_	1	1
d1afcd_	1	1
d1afce_	1	1
d1afcf_	1	1
d1afcg_	1	1
d1afch_	1	1
d1afd11	1	1
d1afd12	1	1
d1afd21	1	1
d1afd22	1	1
d1afd31	1	1
d1afd32	1	1
d1afe.1	0	0
d1afha_	0	0
d1afia_	0	0
d1afja_	0	0
d1afka_	1	1
d1afkb_	1	1
d1afla_	1	1
d1aflb_	1	1
d1afoa_	0	0
d1afob_	0	0
d1afpa_	0	0
d1afq.1	0	0
d1afra_	1	1
d1afrb_	1	1
d1afrc_	1	1
d1afrd_	1	1
d1afre_	1	1
d1afrf_	1	1
d1afsa_	1	1
d1afsb_	1	1
d1afta_	0	0
d1afua_	1	1
d1afub_	1	1
d1afva_	1	1
d1afvb_	1	1
d1afvh1	1	1
d1afvh2	1	1
d1afvk1	1	1
d1afvk2	1	1
d1afvl1	1	1
d1afvl2	1	1
d1afvm1	1	1
d1afvm2	1	1
d1afwa1	1	1
d1afwa2	1	1
d1afwb1	1	1
d1afwb2	1	1
d1ag0a_	1	1
d1ag0b_	1	1
d1ag1o_	1	1
d1ag1t_	1	1
d1ag2a_	0	0
d1ag4a_	0	0
d1ag6a_	1	1
d1ag7a_	0	0
d1ag8a_	1	1
d1ag8b_	1	1
d1ag8c_	1	1
d1ag8d_	1	1
d1ag9a_	1	1
d1ag9b_	1	1
d1agba1	1	1
d1agba2	1	1
d1agbb_	1	1
d1agca1	1	1
d1agca2	1	1
d1agcb_	1	1
d1agda1	1	1
d1agda2	1	1
d1agdb_	1	1
d1agea1	1	1
d1agea2	1	1
d1ageb_	1	1
d1agfa1	1	1
d1agfa2	1	1
d1agfb_	1	1
d1agga_	0	0
d1agia_	1	1
d1agja_	1	1
d1agjb_	1	1
d1agma_	1	1
d1agna1	1	1
d1agna2	1	1
d1agnb1	1	1
d1agnb2	1	1
d1agnc1	1	1
d1agnc2	1	1
d1agnd1	1	1
d1agnd2	1	1
d1agpa_	1	1
d1agqa_	1	1
d1agqb_	1	1
d1agqc_	1	1
d1agqd_	1	1
d1agra1	1	1
d1agra2	1	1
d1agrd1	1	1
d1agrd2	1	1
d1agre_	1	1
d1agrh_	1	1
d1agsa1	1	1
d1agsa2	1	1
d1agsb1	1	1
d1agsb2	1	1
d1agta_	0	0
d1agwa_	1	1
d1agwb_	1	1
d1agxa_	1	1
d1agya_	1	1
d1ah0a_	1	1
d1ah1a_	0	0
d1ah2a_	0	0
d1ah3a_	1	1
d1ah4a_	1	1
d1ah5a1	1	1
d1ah5a2	1	1
d1ah6a_	1	1
d1ah7a_	1	1
d1ah8a_	1	1
d1ah8b_	1	1
d1ah9a_	0	0
d1ahaa_	1	1
d1ahba_	1	1
d1ahca_	1	1
d1ahdp_	0	0
d1ahea_	1	1
d1aheb_	1	1
d1ahfa_	1	1
d1ahfb_	1	1
d1ahga_	1	1
d1ahgb_	1	1
d1ahha_	1	1
d1ahhb_	1	1
d1ahia_	1	1
d1ahib_	1	1
d1ahja_	1	1
d1ahjb_	1	1
d1ahjc_	1	1
d1ahjd_	1	1
d1ahje_	1	1
d1ahjf_	1	1
d1ahjg_	1	1
d1ahjh_	1	1
d1ahka_	0	0
d1ahla_	0	0
d1ahma_	0	0
d1ahna_	1	1
d1ahoa_	1	1
d1ahpa_	1	1
d1ahpb_	1	1
d1ahqa_	1	1
d1ahra_	1	1
d1ahsa_	1	1
d1ahsb_	1	1
d1ahsc_	1	1
d1aht.1	0	0
d1ahua1	1	1
d1ahua2	1	1
d1ahub1	1	1
d1ahub2	1	1
d1ahva1	1	1
d1ahva2	1	1
d1ahvb1	1	1
d1ahvb2	1	1
d1ahwa1	1	1
d1ahwa2	1	1
d1ahwb1	1	1
d1ahwb2	1	1
d1ahwc1	1	1
d1ahwc2	1	1
d1ahwd1	1	1
d1ahwd2	1	1
d1ahwe1	1	1
d1ahwe2	1	1
d1ahwf1	1	1
d1ahwf2	1	1
d1ahxa_	1	1
d1ahxb_	1	1
d1ahya_	1	1
d1ahyb_	1	1
d1ahza1	1	1
d1ahza2	1	1
d1ahzb1	1	1
d1ahzb2	1	1
d1ai0.1	0	0
d1ai0.2	0	0
d1ai0.3	0	0
d1ai0.4	0	0
d1ai0.5	0	0
d1ai0.6	0	0
d1ai1h1	1	1
d1ai1h2	1	1
d1ai1l1	1	1
d1ai1l2	1	1
d1ai2a_	1	1
d1ai3a_	1	1
d1ai4.1	0	0
d1ai5.1	0	0
d1ai6.1	0	0
d1ai7.1	0	0
d1ai8.1	0	0
d1ai9a_	1	1
d1ai9b_	1	1
d1aiaa_	1	1
d1aiab_	1	1
d1aiba_	1	1
d1aibb_	1	1
d1aica_	1	1
d1aicb_	1	1
d1aida_	1	1
d1aidb_	1	1
d1aiea_	1	1
d1aifa1	1	1
d1aifa2	1	1
d1aifb1	1	1
d1aifb2	1	1
d1aifh1	1	1
d1aifh2	1	1
d1aifl1	1	1
d1aifl2	1	1
d1aigh1	1	1
d1aigh2	1	1
d1aigl_	1	1
d1aigm_	1	1
d1aign_	1	1
d1aigo_	1	1
d1aigp1	1	1
d1aigp2	1	1
d1aiha_	1	1
d1aihb_	1	1
d1aihc_	1	1
d1aihd_	1	1
d1aiia_	1	1
d1aijh1	1	1
d1aijh2	1	1
d1aijl_	1	1
d1aijm_	1	1
d1aijr_	1	1
d1aijs_	1	1
d1aijt1	1	1
d1aijt2	1	1
d1aik.1	0	0
d1aila_	1	1
d1aima_	1	1
d1aina_	1	1
d1aipa1	1	1
d1aipa2	1	1
d1aipa3	1	1
d1aipb1	1	1
d1aipb2	1	1
d1aipb3	1	1
d1aipc1	1	1
d1aipc2	1	1
d1aipd1	1	1
d1aipd2	1	1
d1aipe1	1	1
d1aipe2	1	1
d1aipe3	1	1
d1aipf1	1	1
d1aipf2	1	1
d1aipf3	1	1
d1aipg1	1	1
d1aipg2	1	1
d1aiph1	1	1
d1aiph2	1	1
d1aiqa_	1	1
d1aiqb_	1	1
d1aira_	1	1
d1aisa1	1	0
d1aisa2	1	0
d1aisb1	1	1
d1aisb2	1	1
d1aiua_	1	1
d1aiva1	1	1
d1aiva2	1	1
d1aiwa_	0	0
d1aix.1	0	0
d1aiy.1	0	0
d1aiy.2	0	0
d1aiy.3	0	0
d1aiy.4	0	0
d1aiy.5	0	0
d1aiy.6	0	0
d1aiza_	1	1
d1aizb_	1	1
d1aj0a_	1	1
d1aj1a_	0	0
d1aj2a_	1	1
d1aj3a_	0	0
d1aj4a_	0	0
d1aj5a_	1	1
d1aj5b_	1	1
d1aj6a_	1	1
d1aj7h1	1	1
d1aj7h2	1	1
d1aj7l1	1	1
d1aj7l2	1	1
d1aj8a_	1	0
d1aj8b_	1	0
d1aj9a_	1	1
d1aj9b_	1	1
d1ajaa_	1	1
d1ajab_	1	1
d1ajba_	1	1
d1ajbb_	1	1
d1ajca_	1	1
d1ajcb_	1	1
d1ajda_	1	1
d1ajdb_	1	1
d1ajea_	0	0
d1ajga_	1	1
d1ajha_	1	1
d1ajja_	1	1
d1ajka_	1	1
d1ajkb_	1	1
d1ajma_	1	1
d1ajn.1	0	0
d1ajoa_	1	1
d1ajob_	1	1
d1ajp.1	0	0
d1ajq.1	0	0
d1ajra_	1	0
d1ajrb_	1	0
d1ajsa_	1	0
d1ajsb_	1	0
d1ajva_	1	1
d1ajvb_	1	1
d1ajwa_	0	0
d1ajxa_	1	1
d1ajxb_	1	1
d1ajya1	0	0
d1ajya2	0	0
d1ajyb1	0	0
d1ajyb2	0	0
d1ajza_	1	1
d1ak0a_	1	1
d1ak1a_	1	1
d1ak2a1	1	1
d1ak2a2	1	1
d1ak4a_	1	1
d1ak4b_	1	1
d1ak4c_	1	1
d1ak4d_	1	1
d1ak5a1	1	1
d1ak6a_	0	0
d1ak7a_	0	0
d1ak8a_	0	0
d1ak9a_	1	1
d1akaa_	1	1
d1akab_	1	1
d1akba_	1	0
d1akca_	1	0
d1akda_	1	1
d1akea1	1	1
d1akea2	1	1
d1akeb1	1	1
d1akeb2	1	1
d1akga_	1	1
d1akha_	1	1
d1akhb_	1	1
d1akia_	1	1
d1akja1	1	1
d1akja2	1	1
d1akjb_	1	1
d1akjd_	1	1
d1akje_	1	1
d1akka_	0	0
d1akla1	1	1
d1akla2	1	1
d1akma1	1	1
d1akma2	1	1
d1akmb1	1	1
d1akmb2	1	1
d1akmc1	1	1
d1akmc2	1	1
d1akna_	1	1
d1akoa_	1	1
d1akpa_	0	0
d1akqa_	1	1
d1akra_	1	1
d1aks.1	0	0
d1akta_	1	1
d1akua_	1	1
d1akva_	1	1
d1akwa_	1	1
d1akya1	1	1
d1akya2	1	1
d1akza_	1	1
d1al01_	1	1
d1al02_	1	1
d1al03_	1	1
d1al04_	1	1
d1al0f_	1	1
d1al0g_	1	1
d1al1a_	1	1
d1al2.1	0	0
d1al21_	1	1
d1al23_	1	0
d1al3a_	1	1
d1al4a_	1	1
d1al4b_	1	1
d1al6a_	1	1
d1al7a_	1	1
d1al8a_	1	1
d1alaa_	1	1
d1alba_	1	1
d1alca_	1	1
d1alda_	1	1
d1alea_	0	0
d1alfa_	0	0
d1alga_	0	0
d1alha_	1	1
d1alhb_	1	1
d1alia_	1	1
d1alib_	1	1
d1alja_	1	1
d1aljb_	1	1
d1alka_	1	1
d1alkb_	1	1
d1alla_	1	1
d1allb_	1	1
d1alna1	1	1
d1alna2	1	1
d1alqa_	1	1
d1alua_	1	1
d1alva_	1	1
d1alvb_	1	1
d1alwa_	1	1
d1alwb_	1	1
d1alxa_	1	1
d1alxb_	1	1
d1alya_	1	1
d1alza_	1	1
d1alzb_	1	1
d1am1a_	1	1
d1am2a_	1	1
d1am4a_	1	1
d1am4b_	1	1
d1am4c_	1	1
d1am4d_	1	1
d1am4e_	1	1
d1am4f_	1	1
d1am5a_	1	1
d1am6a_	1	1
d1am7a_	1	1
d1am7b_	1	1
d1am7c_	1	1
d1am9a_	1	1
d1am9b_	1	1
d1am9c_	1	1
d1am9d_	1	1
d1amaa_	1	0
d1amba_	0	0
d1amca_	0	0
d1amea_	1	1
d1amfa_	1	1
d1amha_	1	1
d1amhb_	1	1
d1amia1	1	1
d1amia2	1	1
d1amja1	1	1
d1amja2	1	1
d1amka_	1	1
d1amla_	0	0
d1amma1	1	1
d1amma2	1	1
d1amna_	1	1
d1amoa1	1	1
d1amoa2	1	1
d1amoa3	1	1
d1amob1	1	1
d1amob2	1	1
d1amob3	1	1
d1ampa_	1	1
d1amqa_	1	1
d1amra_	1	1
d1amsa_	1	1
d1amta_	1	1
d1amtb_	1	1
d1amtc_	1	1
d1amua_	1	1
d1amub_	1	1
d1amwa_	1	1
d1amxa_	1	1
d1amya1	1	1
d1amya2	1	1
d1amza_	1	1
d1an0a_	1	1
d1an0b_	1	1
d1an1e_	1	1
d1an1i_	1	1
d1an2a_	1	1
d1an4a_	1	1
d1an4b_	1	1
d1an5a_	1	1
d1an5b_	1	1
d1an7a_	1	1
d1an7b_	1	1
d1an8a1	1	1
d1an8a2	1	1
d1an9a1	1	1
d1an9a2	1	1
d1an9b1	1	1
d1an9b2	1	1
d1anba_	1	1
d1anca_	1	1
d1anda_	1	1
d1anea_	1	1
d1anfa_	1	1
d1anga_	1	1
d1ania_	1	1
d1anib_	1	1
d1anja_	1	1
d1anjb_	1	1
d1anka1	1	1
d1anka2	1	1
d1ankb1	1	1
d1ankb2	1	1
d1anna_	1	1
d1anpa_	0	0
d1ansa_	0	0
d1anti_	1	1
d1antl_	1	1
d1anua_	1	1
d1anva1	1	1
d1anva2	1	1
d1anva3	1	0
d1anwa_	1	1
d1anwb_	1	1
d1anxa_	1	1
d1anxb_	1	1
d1anxc_	1	1
d1ao0a1	1	1
d1ao0a2	1	1
d1ao0b1	1	1
d1ao0b2	1	1
d1ao0c1	1	1
d1ao0c2	1	1
d1ao0d1	1	1
d1ao0d2	1	1
d1ao3a_	1	1
d1ao3b_	1	1
d1ao5a_	1	1
d1ao5b_	1	1
d1ao6a1	1	1
d1ao6a2	1	1
d1ao6a3	1	1
d1ao6b1	1	1
d1ao6b2	1	1
d1ao6b3	1	1
d1ao7a1	1	1
d1ao7a2	1	1
d1ao7b_	1	1
d1ao7d_	1	1
d1ao7e1	1	1
d1ao7e2	1	1
d1ao8a_	0	0
d1aoaa1	1	1
d1aoaa2	1	1
d1aoba_	1	1
d1aoca_	1	1
d1aocb_	1	1
d1aoda_	1	1
d1aoea_	1	1
d1aoeb_	1	1
d1aofa1	1	1
d1aofa2	1	1
d1aofb1	1	1
d1aofb2	1	1
d1aoga1	1	1
d1aoga2	1	1
d1aoga3	1	1
d1aogb1	1	1
d1aogb2	1	1
d1aogb3	1	1
d1aoha_	1	1
d1aohb_	1	1
d1aoia_	1	1
d1aoib_	1	1
d1aoic_	1	0
d1aoid_	1	0
d1aoie_	1	0
d1aoif_	1	1
d1aoig_	1	1
d1aoih_	1	0
d1aoja_	1	1
d1aojb_	1	1
d1aoka_	1	1
d1aokb_	1	1
d1aola_	1	1
d1aoma1	1	1
d1aomb1	1	1
d1aomb2	1	1
d1aona1	1	1
d1aona2	1	1
d1aona3	1	1
d1aonb1	1	1
d1aonb2	1	1
d1aonb3	1	1
d1aonc1	1	1
d1aonc2	1	1
d1aonc3	1	1
d1aond1	1	1
d1aond2	1	1
d1aond3	1	1
d1aone1	1	1
d1aone2	1	1
d1aone3	1	1
d1aonf1	1	1
d1aonf2	1	1
d1aonf3	1	1
d1aong1	1	1
d1aong2	1	1
d1aong3	1	1
d1aonh1	1	1
d1aonh2	1	1
d1aonh3	1	1
d1aoni1	1	1
d1aoni2	1	1
d1aoni3	1	1
d1aonj1	1	1
d1aonj2	1	1
d1aonj3	1	1
d1aonk1	1	1
d1aonk2	1	1
d1aonk3	1	1
d1aonl1	1	1
d1aonl2	1	1
d1aonl3	1	1
d1aonm1	1	1
d1aonm2	1	1
d1aonm3	1	1
d1aonn1	1	1
d1aonn2	1	1
d1aonn3	1	1
d1aono_	1	1
d1aonp_	1	1
d1aonq_	1	1
d1aonr_	1	1
d1aons_	1	1
d1aont_	1	1
d1aonu_	1	1
d1aooa_	0	0
d1aopa1	1	1
d1aopa2	1	1
d1aopa3	1	1
d1aopa4	1	1
d1aoqa1	1	1
d1aoqa2	1	1
d1aoqb1	1	1
d1aoqb2	1	1
[truncated: 104,412 more rows]
