# Supplementary material for: Text Mining Improves Prediction of Protein Functional Sites
Source: PLoS One. 2012 Feb 29;7(2):e32171. doi: 10.1371/journal.pone.0032171 (PMC3290545; doi:10.1371/journal.pone.0032171)
Supplement: File S2 — This file contains a listing of all the residues in 8,720 DPA predicted functional sites which include matches to one or more text residues extracted from the abstract of the primary reference for the PDB entry. File S2 is a tab-delimited text file which, for the most part, contains one record per residue. However, where a residue is part of multiple DPA sites, it will appear in multiple file records. Columns in the file are: (1) DPA_CLUSTER_ID, unique identifier for DPA predicted site consisting of SCOP domain identifier concatenated with a period followed by a single letter from the set {O,P,Q,R,S,T} where O has highest average DPA score, P the second highest, etc.; (2) ENTITY_ID, mmCIF entity identifier (note: each distinct molecular entity within a PDB structure has a unique entity identifier for that entry); (3) CHAIN_ID, PDB author chain identifier; (4) RES_SEQ_NUM, PDB author residue sequence number; (5) ICODE, PDB insertion code; (6) RES_NAME, PDB author residue name (3-letter amino acid code); (7) IS_LIT_MATCH, binary flag indicating whether residue matches a text residue; (8) IS_CSA_LIT, binary flag indicating whether residue is listed in Catalytic Site Atlas with evidence code = LIT; (9) IS_NSM_VALID, binary flag indicating whether residue is near a small molecule in the PDB entry, which has been identified by MOAD as a valid protein-ligand interaction; (10) IS_NSM, binary flag indicating whether residue is near any small molecule in the PDB entry; (11) IS_CURATED_FAMILY, binary flag indicating whether residue is aligned with a curated annotation within the SCOP family, where curated comprises CSA-LIT or MOAD-valid annotation; (12) IS_NSM_FAMILY, binary flag indicating whether residue is aligned with any NSM site within the SCOP family; (13) NSM_HETERO_CODES, list of hetero codes for residues in nearby small molecules with MOAD status, if any, in parentheses (multiple small molecules are delimited by comma; DNA or RNA molecules are not broken down into he [file pone.0032171.s002.txt]

DPA_CLUSTER_ID	ENTITY_ID	CHAIN_ID	RES_SEQ_NUM	INS_CODE	RES_NAME	IS_LIT_MATCH	IS_CSA_LIT	IS_NSM_VALID	IS_NSM	IS_CURATED_FAMILY	IS_NSM_FAMILY	NSM_HETERO_CODES
d117ea_.O	1	A	49		ILE	0	0	0	0	0	0
d117ea_.O	1	A	56		LYS	0	0	0	1	0	1	MN,PO4
d117ea_.O	1	A	58		GLU	0	0	0	1	0	1	MN,PO4
d117ea_.O	1	A	71		ASP	1	0	0	1	0	1	MN,PO4
d117ea_.O	1	A	78		ARG	1	0	0	1	0	1	MN,PO4
d117ea_.O	1	A	80		VAL	0	0	0	0	0	0
d117ea_.O	1	A	89		TYR	0	0	0	1	0	1	PO4
d117ea_.O	1	A	93		TYR	0	0	0	1	0	1	MN,PO4
d117ea_.O	1	A	115		ASP	0	0	0	1	0	1	MN,PO4
d117ea_.O	1	A	117		GLU	0	0	0	1	1	1	MN,PO4
d117ea_.O	1	A	120		ASP	0	0	0	1	0	1	MN,PO4
d117ea_.O	1	A	145		LEU	0	0	0	0	0	1
d117ea_.O	1	A	147		ASP	0	0	0	1	0	1	MN,PO4
d117ea_.O	1	A	152		ASP	0	0	0	1	0	1	MN,PO4
d117ea_.O	1	A	154		LYS	0	0	0	1	0	1	MN,PO4
d117ea_.O	1	A	188		TRP	0	0	0	0	0	0
d117ea_.O	1	A	189		PHE	0	0	0	0	0	1
d117ea_.O	1	A	192		TYR	0	0	0	1	0	1	MN,PO4
d117ea_.O	1	A	193		LYS	0	0	0	1	0	1	MN,PO4
d153la_.O	1	A	20		THR	0	0	0	0	0	0
d153la_.O	1	A	21		ALA	0	0	0	0	0	0
d153la_.O	1	A	24		GLU	0	0	0	0	0	0
d153la_.O	1	A	37		ILE	0	0	0	0	0	0
d153la_.O	1	A	41		ASP	0	0	0	0	0	0
d153la_.O	1	A	70		ILE	0	0	0	0	0	0
d153la_.O	1	A	71		SER	0	0	0	0	0	0
d153la_.O	1	A	72		ARG	0	0	0	0	0	0
d153la_.O	1	A	73		GLU	1	0	0	0	0	1
d153la_.O	1	A	74		SER	0	0	0	0	0	0
d153la_.O	1	A	75		HIS	0	0	0	0	0	0
d153la_.O	1	A	79		VAL	0	0	0	0	0	0
d153la_.O	1	A	90		GLY	0	0	0	0	0	1
d153la_.O	1	A	94		MET	0	0	0	0	0	1
d153la_.O	1	A	95		GLN	0	0	0	0	0	1
d153la_.O	1	A	96		VAL	0	0	0	0	0	1
d153la_.O	1	A	97		ASP	0	0	0	0	0	1
d153la_.O	1	A	101		HIS	0	0	0	0	0	1
d153la_.O	1	A	116		GLY	0	0	0	0	0	0
d153la_.O	1	A	119		ILE	0	0	0	0	0	1
d153la_.O	1	A	120		LEU	0	0	0	0	0	0
d153la_.O	1	A	123		PHE	0	0	0	0	0	1
d153la_.O	1	A	146		ALA	0	0	0	0	0	1
d153la_.O	1	A	147		TYR	0	0	0	0	0	1
d153la_.O	1	A	148		ASN	0	0	0	0	0	1
d153la_.O	1	A	149		ALA	0	0	0	0	0	1
d153la_.O	1	A	165		THR	0	0	0	0	0	1
d153la_.O	1	A	166		HIS	0	0	0	0	0	0
d153la_.O	1	A	168		ASP	0	0	0	0	0	0
d153la_.O	1	A	169		TYR	0	0	0	0	0	1
d153la_.O	1	A	172		ASP	0	0	0	0	0	0
d153la_.O	1	A	176		ARG	0	0	0	0	0	0
d154la_.O	1	A	20		THR	0	0	0	0	0	0
d154la_.O	1	A	21		ALA	0	0	0	0	0	0
d154la_.O	1	A	24		GLU	0	0	0	0	0	0
d154la_.O	1	A	37		ILE	0	0	0	0	0	0
d154la_.O	1	A	41		ASP	0	0	0	0	0	0
d154la_.O	1	A	70		ILE	0	0	0	0	0	0
d154la_.O	1	A	71		SER	0	0	0	0	0	0
d154la_.O	1	A	72		ARG	0	0	0	0	0	0
d154la_.O	1	A	73		GLU	1	0	0	1	0	1	NAG NAG NAG
d154la_.O	1	A	74		SER	0	0	0	0	0	0
d154la_.O	1	A	75		HIS	0	0	0	0	0	0
d154la_.O	1	A	79		VAL	0	0	0	0	0	0
d154la_.O	1	A	90		GLY	0	0	0	0	0	1
d154la_.O	1	A	94		MET	0	0	0	1	0	1	NAG NAG NAG
d154la_.O	1	A	95		GLN	0	0	0	1	0	1	NAG NAG NAG
d154la_.O	1	A	96		VAL	0	0	0	1	0	1	NAG NAG NAG
d154la_.O	1	A	97		ASP	0	0	0	1	0	1	NAG NAG NAG
d154la_.O	1	A	101		HIS	0	0	0	1	0	1	NAG NAG NAG
d154la_.O	1	A	116		GLY	0	0	0	0	0	0
d154la_.O	1	A	119		ILE	0	0	0	1	0	1	NAG NAG NAG
d154la_.O	1	A	146		ALA	0	0	0	1	0	1	NAG NAG NAG
d154la_.O	1	A	147		TYR	0	0	0	1	0	1	NAG NAG NAG
d154la_.O	1	A	148		ASN	0	0	0	1	0	1	NAG NAG NAG
d154la_.O	1	A	149		ALA	0	0	0	1	0	1	NAG NAG NAG
d154la_.O	1	A	165		THR	0	0	0	1	0	1	NAG NAG NAG
d154la_.O	1	A	166		HIS	0	0	0	0	0	0
d154la_.O	1	A	168		ASP	0	0	0	0	0	0
d154la_.O	1	A	169		TYR	0	0	0	1	0	1	NAG NAG NAG
d154la_.O	1	A	172		ASP	0	0	0	0	0	0
d154la_.O	1	A	176		ARG	0	0	0	0	0	0
d192la_.O	1	A	10		ASP	0	0	0	0	0	1
d192la_.O	1	A	11		GLU	0	0	0	0	1	1
d192la_.O	1	A	12		GLY	0	0	0	0	0	1
d192la_.O	1	A	18		TYR	0	0	0	0	0	1
d192la_.O	1	A	20		ASP	0	0	0	0	1	1
d192la_.O	1	A	21		THR	0	0	0	0	0	1
d192la_.O	1	A	24		TYR	0	0	0	0	0	1
d192la_.O	1	A	25		TYR	0	0	0	0	0	1
d192la_.O	1	A	26		THR	0	0	0	0	0	1
d192la_.O	1	A	27		ILE	0	0	0	0	0	1
d192la_.O	1	A	29		ILE	0	0	0	0	0	1
d192la_.O	1	A	30		GLY	0	0	0	0	0	1
d192la_.O	1	A	31		HIS	0	0	0	0	0	1
d192la_.O	1	A	32		LEU	0	0	0	0	0	1
d192la_.O	1	A	33		LEU	0	0	0	0	0	1
d192la_.O	1	A	34		THR	0	0	0	0	0	1
d192la_.O	1	A	35		LYS	1	0	0	0	0	1
d192la_.O	1	A	45		ALA	0	0	0	0	0	0
d192la_.O	1	A	46		LEU	0	0	0	0	0	0
d192la_.O	1	A	49		ALA	0	0	0	0	0	1
d192la_.O	1	A	66		LEU	0	0	0	0	0	1
d192la_.O	1	A	70		ASP	0	0	0	0	0	1
d192la_.O	1	A	74		ALA	0	0	0	0	0	1
d192la_.O	1	A	102		MET	0	0	0	0	1	1
d192la_.O	1	A	103		VAL	0	0	0	0	1	1
d192la_.O	1	A	104		PHE	0	0	0	0	0	1
d192la_.O	1	A	105		GLN	0	0	0	0	0	1
d192la_.O	1	A	106		MET	0	0	0	0	1	1
d192la_.O	1	A	107		GLY	0	0	0	0	0	1
d192la_.O	1	A	108		GLU	0	0	0	0	0	1
d192la_.O	1	A	109		THR	0	0	0	0	0	0
d192la_.O	1	A	110		GLY	0	0	0	0	0	1
d192la_.O	1	A	111		VAL	0	0	0	0	1	1
d192la_.O	1	A	114		PHE	0	0	0	1	1	1	CL
d192la_.O	1	A	138		TRP	0	0	0	0	1	1
d192la_.O	1	A	142		THR	0	0	0	1	0	1	CL
d192la_.O	1	A	145		ARG	0	0	0	1	0	1	CL
d1a00a_.O	1	A	29		LEU	0	0	0	0	0	1
d1a00a_.O	1	A	32		MET	0	0	0	1	0	1	HEM
d1a00a_.O	1	A	33		PHE	0	0	0	0	0	1
d1a00a_.O	1	A	39		THR	0	0	0	1	0	1	HEM
d1a00a_.O	1	A	42		TYR	0	0	0	1	0	1	HEM
d1a00a_.O	1	A	43		PHE	0	0	0	1	0	1	HEM
d1a00a_.O	1	A	45		HIS	0	0	0	1	0	1	HEM
d1a00a_.O	1	A	46		PHE	0	0	0	1	0	1	HEM
d1a00a_.O	1	A	58		HIS	0	0	0	1	0	1	HEM
d1a00a_.O	1	A	61		LYS	0	0	0	1	0	1	HEM
d1a00a_.O	1	A	62		VAL	0	0	0	1	0	1	HEM
d1a00a_.O	1	A	63		ALA	0	0	0	0	0	1
d1a00a_.O	1	A	65		ALA	0	0	0	1	0	1	HEM
d1a00a_.O	1	A	66		LEU	0	0	0	1	0	1	HEM
d1a00a_.O	1	A	69		ALA	0	0	0	0	0	0
d1a00a_.O	1	A	80		LEU	0	0	0	0	0	1
d1a00a_.O	1	A	83		LEU	0	0	0	1	0	1	HEM
d1a00a_.O	1	A	87		HIS	0	0	0	1	0	1	HEM
d1a00a_.O	1	A	91		LEU	0	0	0	1	0	1	HEM
d1a00a_.O	1	A	93		VAL	0	0	0	1	0	1	HEM
d1a00a_.O	1	A	94		ASP	0	0	0	0	0	1
d1a00a_.O	1	A	95		PRO	1	0	0	0	0	1
d1a00a_.O	1	A	96		VAL	0	0	0	0	0	1
d1a00a_.O	1	A	97		ASN	0	0	0	1	0	1	HEM
d1a00a_.O	1	A	98		PHE	0	0	0	1	0	1	HEM
d1a00a_.O	1	A	99		LYS	0	0	0	0	0	1
d1a00a_.O	1	A	100		LEU	0	0	0	0	0	1
d1a00a_.O	1	A	101		LEU	0	0	0	1	0	1	HEM
d1a00a_.O	1	A	102		SER	0	0	0	0	0	1
d1a00a_.O	1	A	105		LEU	0	0	0	1	0	1	HEM
d1a00a_.O	1	A	128		PHE	0	0	0	0	0	1
d1a00a_.O	1	A	129		LEU	0	0	0	0	0	1
d1a00a_.O	1	A	130		ALA	0	0	0	0	0	1
d1a00a_.O	1	A	131		SER	0	0	0	0	0	1
d1a00a_.O	1	A	132		VAL	0	0	0	1	0	1	HEM
d1a00a_.O	1	A	133		SER	0	0	0	0	0	1
d1a00a_.O	1	A	134		THR	0	0	0	0	0	1
d1a00a_.O	1	A	136		LEU	0	0	0	1	0	1	HEM
d1a00a_.O	1	A	140		TYR	0	0	0	0	0	1
d1a00b_.O	2	B	28		LEU	0	0	0	0	0	1
d1a00b_.O	2	B	31		LEU	0	0	0	1	0	1	HEM
d1a00b_.O	2	B	32		LEU	0	0	0	0	0	1
d1a00b_.O	2	B	38		THR	0	0	0	1	0	1	HEM
d1a00b_.O	2	B	41		PHE	0	0	0	1	0	1	HEM
d1a00b_.O	2	B	42		PHE	0	0	0	1	0	1	HEM
d1a00b_.O	2	B	45		PHE	0	0	0	1	0	1	HEM
d1a00b_.O	2	B	63		HIS	0	0	0	1	0	1	HEM
d1a00b_.O	2	B	66		LYS	0	0	0	1	0	1	HEM
d1a00b_.O	2	B	67		VAL	0	0	0	1	0	1	HEM
d1a00b_.O	2	B	68		LEU	0	0	0	0	0	1
d1a00b_.O	2	B	69		GLY	0	0	0	0	0	1
d1a00b_.O	2	B	70		ALA	0	0	0	1	0	1	HEM
d1a00b_.O	2	B	71		PHE	0	0	0	1	0	1	HEM
d1a00b_.O	2	B	72		SER	0	0	0	0	0	1
d1a00b_.O	2	B	85		PHE	0	0	0	1	0	1	HEM
d1a00b_.O	2	B	88		LEU	0	0	0	1	0	1	HEM
d1a00b_.O	2	B	92		HIS	0	0	0	1	0	1	HEM
d1a00b_.O	2	B	96		LEU	0	0	0	1	0	1	HEM
d1a00b_.O	2	B	98		VAL	0	0	0	1	0	1	HEM
d1a00b_.O	2	B	99		ASP	1	0	0	0	0	1
d1a00b_.O	2	B	101		GLU	0	0	0	0	0	1
d1a00b_.O	2	B	102		ASN	1	0	0	1	0	1	HEM
d1a00b_.O	2	B	103		PHE	0	0	0	1	0	1	HEM
d1a00b_.O	2	B	104		ARG	0	0	0	0	0	1
d1a00b_.O	2	B	105		LEU	0	0	0	0	0	1
d1a00b_.O	2	B	106		LEU	0	0	0	1	0	1	HEM
d1a00b_.O	2	B	107		GLY	0	0	0	0	0	1
d1a00b_.O	2	B	108		ASN	0	0	0	0	0	1
d1a00b_.O	2	B	110		LEU	0	0	0	0	0	1
d1a00b_.O	2	B	133		VAL	0	0	0	0	0	1
d1a00b_.O	2	B	134		VAL	0	0	0	0	0	1
d1a00b_.O	2	B	135		ALA	0	0	0	0	0	1
d1a00b_.O	2	B	137		VAL	0	0	0	1	0	1	HEM
d1a00b_.O	2	B	138		ALA	0	0	0	0	0	1
d1a00b_.O	2	B	141		LEU	0	0	0	1	0	1	HEM
d1a00c_.O	1	C	29		LEU	0	0	0	0	0	1
d1a00c_.O	1	C	32		MET	0	0	0	1	0	1	HEM
d1a00c_.O	1	C	33		PHE	0	0	0	0	0	1
d1a00c_.O	1	C	39		THR	0	0	0	1	0	1	HEM
d1a00c_.O	1	C	42		TYR	0	0	0	1	0	1	HEM
d1a00c_.O	1	C	43		PHE	0	0	0	1	0	1	HEM
d1a00c_.O	1	C	45		HIS	0	0	0	1	0	1	HEM
d1a00c_.O	1	C	46		PHE	0	0	0	1	0	1	HEM
d1a00c_.O	1	C	58		HIS	0	0	0	1	0	1	HEM
d1a00c_.O	1	C	61		LYS	0	0	0	1	0	1	HEM
d1a00c_.O	1	C	62		VAL	0	0	0	1	0	1	HEM
d1a00c_.O	1	C	63		ALA	0	0	0	0	0	1
d1a00c_.O	1	C	64		ASP	0	0	0	0	0	1
d1a00c_.O	1	C	65		ALA	0	0	0	1	0	1	HEM
d1a00c_.O	1	C	66		LEU	0	0	0	1	0	1	HEM
d1a00c_.O	1	C	67		THR	0	0	0	0	0	1
d1a00c_.O	1	C	68		ASN	0	0	0	0	0	0
d1a00c_.O	1	C	69		ALA	0	0	0	0	0	0
d1a00c_.O	1	C	70		VAL	0	0	0	0	0	1
d1a00c_.O	1	C	80		LEU	0	0	0	0	0	1
d1a00c_.O	1	C	83		LEU	0	0	0	1	0	1	HEM
d1a00c_.O	1	C	86		LEU	0	0	0	1	0	1	HEM
d1a00c_.O	1	C	87		HIS	0	0	0	1	0	1	HEM
d1a00c_.O	1	C	91		LEU	0	0	0	1	0	1	HEM
d1a00c_.O	1	C	93		VAL	0	0	0	1	0	1	HEM
d1a00c_.O	1	C	94		ASP	0	0	0	0	0	1
d1a00c_.O	1	C	95		PRO	1	0	0	0	0	1
d1a00c_.O	1	C	96		VAL	0	0	0	0	0	1
d1a00c_.O	1	C	97		ASN	0	0	0	1	0	1	HEM
d1a00c_.O	1	C	98		PHE	0	0	0	1	0	1	HEM
d1a00c_.O	1	C	99		LYS	0	0	0	0	0	1
d1a00c_.O	1	C	100		LEU	0	0	0	0	0	1
d1a00c_.O	1	C	101		LEU	0	0	0	1	0	1	HEM
d1a00c_.O	1	C	102		SER	0	0	0	0	0	1
d1a00c_.O	1	C	103		HIS	0	0	0	0	0	1
d1a00c_.O	1	C	105		LEU	0	0	0	1	0	1	HEM
d1a00c_.O	1	C	128		PHE	0	0	0	0	0	1
d1a00c_.O	1	C	129		LEU	0	0	0	0	0	1
d1a00c_.O	1	C	130		ALA	0	0	0	0	0	1
d1a00c_.O	1	C	131		SER	0	0	0	0	0	1
d1a00c_.O	1	C	132		VAL	0	0	0	1	0	1	HEM
d1a00c_.O	1	C	133		SER	0	0	0	1	0	1	HEM
d1a00c_.O	1	C	134		THR	0	0	0	0	0	1
d1a00c_.O	1	C	136		LEU	0	0	0	1	0	1	HEM
d1a00c_.O	1	C	140		TYR	0	0	0	0	0	1
d1a00d_.O	2	D	27		ALA	0	0	0	0	0	1
d1a00d_.O	2	D	28		LEU	0	0	0	0	0	1
d1a00d_.O	2	D	31		LEU	0	0	0	1	0	1	HEM
d1a00d_.O	2	D	32		LEU	0	0	0	0	0	1
d1a00d_.O	2	D	38		THR	0	0	0	1	0	1	HEM
d1a00d_.O	2	D	39		GLN	0	0	0	0	0	1
d1a00d_.O	2	D	41		PHE	0	0	0	1	0	1	HEM
d1a00d_.O	2	D	42		PHE	0	0	0	1	0	1	HEM
d1a00d_.O	2	D	45		PHE	0	0	0	1	0	1	HEM
d1a00d_.O	2	D	63		HIS	0	0	0	1	0	1	HEM
d1a00d_.O	2	D	66		LYS	0	0	0	1	0	1	HEM
d1a00d_.O	2	D	67		VAL	0	0	0	1	0	1	HEM
d1a00d_.O	2	D	68		LEU	0	0	0	0	0	1
d1a00d_.O	2	D	69		GLY	0	0	0	0	0	1
d1a00d_.O	2	D	70		ALA	0	0	0	1	0	1	HEM
d1a00d_.O	2	D	71		PHE	0	0	0	1	0	1	HEM
d1a00d_.O	2	D	72		SER	0	0	0	0	0	1
d1a00d_.O	2	D	85		PHE	0	0	0	1	0	1	HEM
d1a00d_.O	2	D	88		LEU	0	0	0	1	0	1	HEM
d1a00d_.O	2	D	92		HIS	0	0	0	1	0	1	HEM
d1a00d_.O	2	D	96		LEU	0	0	0	1	0	1	HEM
d1a00d_.O	2	D	98		VAL	0	0	0	1	0	1	HEM
d1a00d_.O	2	D	99		ASP	1	0	0	0	0	1
d1a00d_.O	2	D	100		PRO	0	0	0	0	0	1
d1a00d_.O	2	D	101		GLU	0	0	0	0	0	1
d1a00d_.O	2	D	102		ASN	1	0	0	1	0	1	HEM
d1a00d_.O	2	D	103		PHE	0	0	0	1	0	1	HEM
d1a00d_.O	2	D	104		ARG	0	0	0	0	0	1
d1a00d_.O	2	D	105		LEU	0	0	0	0	0	1
d1a00d_.O	2	D	106		LEU	0	0	0	1	0	1	HEM
d1a00d_.O	2	D	107		GLY	0	0	0	0	0	1
d1a00d_.O	2	D	108		ASN	0	0	0	0	0	1
d1a00d_.O	2	D	110		LEU	0	0	0	0	0	1
d1a00d_.O	2	D	133		VAL	0	0	0	0	0	1
d1a00d_.O	2	D	134		VAL	0	0	0	0	0	1
d1a00d_.O	2	D	135		ALA	0	0	0	0	0	1
d1a00d_.O	2	D	136		GLY	0	0	0	0	0	1
d1a00d_.O	2	D	137		VAL	0	0	0	1	0	1	HEM
d1a00d_.O	2	D	138		ALA	0	0	0	0	0	1
d1a00d_.O	2	D	139		ASN	0	0	0	0	0	1
d1a00d_.O	2	D	141		LEU	0	0	0	1	0	1	HEM
d1a01a_.O	1	A	29		LEU	0	0	0	0	0	1
d1a01a_.O	1	A	32		MET	0	0	0	1	0	1	HEM
d1a01a_.O	1	A	33		PHE	0	0	0	0	0	1
d1a01a_.O	1	A	39		THR	0	0	0	1	0	1	HEM
d1a01a_.O	1	A	42		TYR	0	0	0	1	0	1	HEM
d1a01a_.O	1	A	43		PHE	0	0	0	1	0	1	HEM
d1a01a_.O	1	A	45		HIS	0	0	0	1	0	1	HEM
d1a01a_.O	1	A	46		PHE	0	0	0	1	0	1	HEM
d1a01a_.O	1	A	58		HIS	0	0	0	1	0	1	HEM
d1a01a_.O	1	A	60		LYS	0	0	0	0	0	1
d1a01a_.O	1	A	61		LYS	0	0	0	1	0	1	HEM
d1a01a_.O	1	A	62		VAL	0	0	0	1	0	1	HEM
d1a01a_.O	1	A	63		ALA	0	0	0	0	0	1
d1a01a_.O	1	A	64		ASP	0	0	0	0	0	1
d1a01a_.O	1	A	65		ALA	0	0	0	1	0	1	HEM
d1a01a_.O	1	A	66		LEU	0	0	0	1	0	1	HEM
d1a01a_.O	1	A	67		THR	0	0	0	0	0	1
d1a01a_.O	1	A	68		ASN	0	0	0	0	0	0
d1a01a_.O	1	A	69		ALA	0	0	0	0	0	0
d1a01a_.O	1	A	80		LEU	0	0	0	0	0	1
d1a01a_.O	1	A	83		LEU	0	0	0	1	0	1	HEM
d1a01a_.O	1	A	86		LEU	0	0	0	1	0	1	HEM
d1a01a_.O	1	A	87		HIS	0	0	0	1	0	1	HEM
d1a01a_.O	1	A	91		LEU	0	0	0	1	0	1	HEM
d1a01a_.O	1	A	93		VAL	0	0	0	1	0	1	HEM
d1a01a_.O	1	A	94		ASP	0	0	0	0	0	1
d1a01a_.O	1	A	95		PRO	1	0	0	0	0	1
d1a01a_.O	1	A	96		VAL	0	0	0	0	0	1
d1a01a_.O	1	A	97		ASN	0	0	0	1	0	1	HEM
d1a01a_.O	1	A	98		PHE	0	0	0	1	0	1	HEM
d1a01a_.O	1	A	99		LYS	0	0	0	0	0	1
d1a01a_.O	1	A	100		LEU	0	0	0	0	0	1
d1a01a_.O	1	A	101		LEU	0	0	0	1	0	1	HEM
d1a01a_.O	1	A	102		SER	0	0	0	0	0	1
d1a01a_.O	1	A	103		HIS	0	0	0	0	0	1
d1a01a_.O	1	A	105		LEU	0	0	0	1	0	1	HEM
d1a01a_.O	1	A	128		PHE	0	0	0	0	0	1
d1a01a_.O	1	A	129		LEU	0	0	0	0	0	1
d1a01a_.O	1	A	130		ALA	0	0	0	0	0	1
d1a01a_.O	1	A	131		SER	0	0	0	0	0	1
d1a01a_.O	1	A	132		VAL	0	0	0	1	0	1	HEM
d1a01a_.O	1	A	133		SER	0	0	0	1	0	1	HEM
d1a01a_.O	1	A	136		LEU	0	0	0	1	0	1	HEM
d1a01a_.O	1	A	140		TYR	0	0	0	0	0	1
d1a01b_.O	2	B	28		LEU	0	0	0	0	0	1
d1a01b_.O	2	B	31		LEU	0	0	0	1	0	1	HEM
d1a01b_.O	2	B	32		LEU	0	0	0	0	0	1
d1a01b_.O	2	B	38		THR	0	0	0	1	0	1	HEM
d1a01b_.O	2	B	39		GLN	0	0	0	0	0	1
d1a01b_.O	2	B	41		PHE	0	0	0	1	0	1	HEM
d1a01b_.O	2	B	42		PHE	0	0	0	1	0	1	HEM
d1a01b_.O	2	B	45		PHE	0	0	0	0	0	1
d1a01b_.O	2	B	63		HIS	0	0	0	1	0	1	HEM
d1a01b_.O	2	B	66		LYS	0	0	0	1	0	1	HEM
d1a01b_.O	2	B	67		VAL	0	0	0	1	0	1	HEM
d1a01b_.O	2	B	68		LEU	0	0	0	0	0	1
d1a01b_.O	2	B	69		GLY	0	0	0	0	0	1
d1a01b_.O	2	B	70		ALA	0	0	0	1	0	1	HEM
d1a01b_.O	2	B	71		PHE	0	0	0	1	0	1	HEM
d1a01b_.O	2	B	72		SER	0	0	0	0	0	1
d1a01b_.O	2	B	85		PHE	0	0	0	1	0	1	HEM
d1a01b_.O	2	B	88		LEU	0	0	0	1	0	1	HEM
d1a01b_.O	2	B	91		LEU	0	0	0	1	0	1	HEM
d1a01b_.O	2	B	92		HIS	0	0	0	1	0	1	HEM
d1a01b_.O	2	B	96		LEU	0	0	0	1	0	1	HEM
d1a01b_.O	2	B	98		VAL	0	0	0	1	0	1	HEM
d1a01b_.O	2	B	99		ASP	1	0	0	0	0	1
d1a01b_.O	2	B	100		PRO	0	0	0	0	0	1
d1a01b_.O	2	B	101		GLU	0	0	0	0	0	1
d1a01b_.O	2	B	102		ASN	1	0	0	1	0	1	HEM
d1a01b_.O	2	B	103		PHE	0	0	0	1	0	1	HEM
d1a01b_.O	2	B	104		ARG	0	0	0	0	0	1
d1a01b_.O	2	B	105		LEU	0	0	0	0	0	1
d1a01b_.O	2	B	106		LEU	0	0	0	1	0	1	HEM
d1a01b_.O	2	B	107		GLY	0	0	0	0	0	1
d1a01b_.O	2	B	108		ASN	0	0	0	0	0	1
d1a01b_.O	2	B	110		LEU	0	0	0	0	0	1
d1a01b_.O	2	B	133		VAL	0	0	0	0	0	1
d1a01b_.O	2	B	134		VAL	0	0	0	0	0	1
d1a01b_.O	2	B	135		ALA	0	0	0	0	0	1
d1a01b_.O	2	B	136		GLY	0	0	0	0	0	1
d1a01b_.O	2	B	137		VAL	0	0	0	1	0	1	HEM
d1a01b_.O	2	B	138		ALA	0	0	0	0	0	1
d1a01b_.O	2	B	139		ASN	0	0	0	0	0	1
d1a01b_.O	2	B	141		LEU	0	0	0	1	0	1	HEM
d1a01c_.O	1	C	29		LEU	0	0	0	0	0	1
d1a01c_.O	1	C	32		MET	0	0	0	1	0	1	HEM
d1a01c_.O	1	C	33		PHE	0	0	0	0	0	1
d1a01c_.O	1	C	39		THR	0	0	0	1	0	1	HEM
d1a01c_.O	1	C	42		TYR	0	0	0	1	0	1	HEM
d1a01c_.O	1	C	43		PHE	0	0	0	1	0	1	HEM
d1a01c_.O	1	C	58		HIS	0	0	0	1	0	1	HEM
d1a01c_.O	1	C	61		LYS	0	0	0	1	0	1	HEM
d1a01c_.O	1	C	62		VAL	0	0	0	1	0	1	HEM
d1a01c_.O	1	C	63		ALA	0	0	0	0	0	1
d1a01c_.O	1	C	64		ASP	0	0	0	0	0	1
d1a01c_.O	1	C	65		ALA	0	0	0	1	0	1	HEM
d1a01c_.O	1	C	66		LEU	0	0	0	1	0	1	HEM
d1a01c_.O	1	C	67		THR	0	0	0	0	0	1
d1a01c_.O	1	C	69		ALA	0	0	0	0	0	0
d1a01c_.O	1	C	80		LEU	0	0	0	0	0	1
d1a01c_.O	1	C	83		LEU	0	0	0	1	0	1	HEM
d1a01c_.O	1	C	86		LEU	0	0	0	1	0	1	HEM
d1a01c_.O	1	C	87		HIS	0	0	0	1	0	1	HEM
d1a01c_.O	1	C	91		LEU	0	0	0	1	0	1	HEM
d1a01c_.O	1	C	93		VAL	0	0	0	1	0	1	HEM
d1a01c_.O	1	C	94		ASP	0	0	0	0	0	1
d1a01c_.O	1	C	95		PRO	1	0	0	0	0	1
d1a01c_.O	1	C	96		VAL	0	0	0	0	0	1
d1a01c_.O	1	C	97		ASN	0	0	0	1	0	1	HEM
d1a01c_.O	1	C	98		PHE	0	0	0	1	0	1	HEM
d1a01c_.O	1	C	99		LYS	0	0	0	0	0	1
d1a01c_.O	1	C	100		LEU	0	0	0	0	0	1
d1a01c_.O	1	C	101		LEU	0	0	0	1	0	1	HEM
d1a01c_.O	1	C	102		SER	0	0	0	0	0	1
d1a01c_.O	1	C	105		LEU	0	0	0	1	0	1	HEM
d1a01c_.O	1	C	128		PHE	0	0	0	0	0	1
d1a01c_.O	1	C	129		LEU	0	0	0	0	0	1
d1a01c_.O	1	C	130		ALA	0	0	0	0	0	1
d1a01c_.O	1	C	131		SER	0	0	0	0	0	1
d1a01c_.O	1	C	132		VAL	0	0	0	1	0	1	HEM
d1a01c_.O	1	C	133		SER	0	0	0	1	0	1	HEM
d1a01c_.O	1	C	134		THR	0	0	0	0	0	1
d1a01c_.O	1	C	136		LEU	0	0	0	1	0	1	HEM
d1a01c_.O	1	C	140		TYR	0	0	0	0	0	1
d1a01d_.O	2	D	28		LEU	0	0	0	0	0	1
d1a01d_.O	2	D	31		LEU	0	0	0	1	0	1	HEM
d1a01d_.O	2	D	32		LEU	0	0	0	0	0	1
d1a01d_.O	2	D	38		THR	0	0	0	1	0	1	HEM
d1a01d_.O	2	D	41		PHE	0	0	0	1	0	1	HEM
d1a01d_.O	2	D	42		PHE	0	0	0	1	0	1	HEM
d1a01d_.O	2	D	45		PHE	0	0	0	1	0	1	HEM
d1a01d_.O	2	D	63		HIS	0	0	0	1	0	1	HEM
d1a01d_.O	2	D	66		LYS	0	0	0	1	0	1	HEM
d1a01d_.O	2	D	67		VAL	0	0	0	1	0	1	HEM
d1a01d_.O	2	D	68		LEU	0	0	0	0	0	1
d1a01d_.O	2	D	69		GLY	0	0	0	0	0	1
d1a01d_.O	2	D	70		ALA	0	0	0	1	0	1	HEM
d1a01d_.O	2	D	71		PHE	0	0	0	1	0	1	HEM
d1a01d_.O	2	D	72		SER	0	0	0	0	0	1
d1a01d_.O	2	D	85		PHE	0	0	0	1	0	1	HEM
d1a01d_.O	2	D	88		LEU	0	0	0	1	0	1	HEM
d1a01d_.O	2	D	91		LEU	0	0	0	1	0	1	HEM
d1a01d_.O	2	D	92		HIS	0	0	0	1	0	1	HEM
d1a01d_.O	2	D	96		LEU	0	0	0	1	0	1	HEM
d1a01d_.O	2	D	98		VAL	0	0	0	1	0	1	HEM
d1a01d_.O	2	D	99		ASP	1	0	0	0	0	1
d1a01d_.O	2	D	100		PRO	0	0	0	0	0	1
d1a01d_.O	2	D	101		GLU	0	0	0	0	0	1
d1a01d_.O	2	D	102		ASN	1	0	0	1	0	1	HEM
d1a01d_.O	2	D	103		PHE	0	0	0	1	0	1	HEM
d1a01d_.O	2	D	104		ARG	0	0	0	0	0	1
d1a01d_.O	2	D	105		LEU	0	0	0	0	0	1
d1a01d_.O	2	D	106		LEU	0	0	0	1	0	1	HEM
d1a01d_.O	2	D	107		GLY	0	0	0	0	0	1
d1a01d_.O	2	D	108		ASN	0	0	0	0	0	1
d1a01d_.O	2	D	110		LEU	0	0	0	0	0	1
d1a01d_.O	2	D	133		VAL	0	0	0	0	0	1
d1a01d_.O	2	D	134		VAL	0	0	0	0	0	1
d1a01d_.O	2	D	135		ALA	0	0	0	0	0	1
d1a01d_.O	2	D	136		GLY	0	0	0	0	0	1
d1a01d_.O	2	D	137		VAL	0	0	0	1	0	1	HEM
d1a01d_.O	2	D	138		ALA	0	0	0	0	0	1
d1a01d_.O	2	D	139		ASN	0	0	0	0	0	1
d1a01d_.O	2	D	141		LEU	0	0	0	1	0	1	HEM
d1a05a_.O	1	A	70		LEU	0	0	0	0	0	1
d1a05a_.O	1	A	71		GLY	0	0	0	0	1	1
d1a05a_.O	1	A	72		ALA	0	0	0	0	0	1
d1a05a_.O	1	A	73		VAL	0	0	0	0	1	1
d1a05a_.O	1	A	88		GLU	1	0	0	1	1	1	IPM
d1a05a_.O	1	A	91		LEU	1	0	0	1	1	1	IPM
d1a05a_.O	1	A	95		ARG	0	0	0	1	1	1	IPM
d1a05a_.O	1	A	105		ARG	0	0	0	1	1	1	IPM,MG
d1a05a_.O	1	A	133		ARG	0	0	0	1	1	1	IPM,MG
d1a05a_.O	1	A	264		SER	0	0	0	0	0	0
d1a05a_.O	1	A	275		GLU	0	0	0	1	1	1	IPM
d1a05a_.O	1	A	276		PRO	0	0	0	0	0	0
d1a05a_.O	1	A	277		ILE	0	0	0	0	0	0
d1a05a_.O	1	A	278		HIS	0	0	0	0	1	1
d1a05a_.O	1	A	279		GLY	0	0	0	0	1	1
d1a05b_.O	1	B	70		LEU	0	0	0	0	0	1
d1a05b_.O	1	B	71		GLY	0	0	0	0	1	1
d1a05b_.O	1	B	72		ALA	0	0	0	0	0	1
d1a05b_.O	1	B	73		VAL	0	0	0	0	1	1
d1a05b_.O	1	B	88		GLU	1	0	0	1	1	1	IPM
d1a05b_.O	1	B	89		GLN	0	0	0	0	0	0
d1a05b_.O	1	B	91		LEU	1	0	0	1	1	1	IPM
d1a05b_.O	1	B	92		LEU	1	0	0	1	1	1	IPM
d1a05b_.O	1	B	95		ARG	0	0	0	1	1	1	IPM
d1a05b_.O	1	B	105		ARG	0	0	0	1	1	1	IPM,MG
d1a05b_.O	1	B	133		ARG	0	0	0	1	1	1	IPM,MG
d1a05b_.O	1	B	264		SER	0	0	0	0	0	0
d1a05b_.O	1	B	275		GLU	0	0	0	1	1	1	IPM
d1a05b_.O	1	B	276		PRO	0	0	0	0	0	0
d1a05b_.O	1	B	277		ILE	0	0	0	0	0	0
d1a07b_.O	1	B	158		ARG	0	0	1	1	1	1	ACE PTR GLU DIP (valid)
d1a07b_.O	1	B	178		ARG	0	0	1	1	1	1	ACE PTR GLU DIP (valid)
d1a07b_.O	1	B	180		SER	0	0	1	1	1	1	ACE PTR GLU DIP (valid)
d1a07b_.O	1	B	187		TYR	0	0	0	0	1	1
d1a07b_.O	1	B	188		CYS	1	0	1	1	1	1	ACE PTR GLU DIP (valid)
d1a07b_.O	1	B	189		LEU	0	0	0	0	0	1
d1a07b_.O	1	B	203		LYS	0	0	1	1	1	1	ACE PTR GLU DIP (valid)
d1a07b_.O	1	B	204		HIS	0	0	1	1	1	1	ACE PTR GLU DIP (valid)
d1a07b_.O	1	B	205		TYR	0	0	1	1	1	1	ACE PTR GLU DIP (valid)
d1a07b_.O	1	B	206		LYS	0	0	1	1	1	1	ACE PTR GLU DIP (valid)
d1a07b_.O	1	B	207		ILE	0	0	0	0	1	1
d1a07b_.O	1	B	208		ARG	0	0	0	0	1	1
d1a07b_.O	1	B	216		TYR	0	0	0	0	1	1
d1a07b_.O	1	B	217		ILE	0	0	1	1	1	1	ACE PTR GLU DIP (valid)
d1a08a_.Q	1	A	158		ARG	0	0	1	1	1	1	ACE FTY GLU DIP (valid)
d1a08a_.Q	1	A	187		TYR	0	0	1	1	1	1	ACE FTY GLU DIP (valid)
d1a08a_.Q	1	A	188		CYS	1	0	1	1	1	1	ACE FTY GLU DIP (valid)
d1a08a_.Q	1	A	189		LEU	0	0	0	0	0	1
d1a08a_.Q	1	A	202		VAL	0	0	0	0	1	1
d1a08a_.Q	1	A	203		LYS	0	0	1	1	1	1	ACE FTY GLU DIP (valid)
d1a08a_.Q	1	A	204		HIS	0	0	1	1	1	1	ACE FTY GLU DIP (valid)
d1a08a_.Q	1	A	205		TYR	0	0	1	1	1	1	ACE FTY GLU DIP (valid)
d1a08a_.Q	1	A	206		LYS	0	0	1	1	1	1	ACE FTY GLU DIP (valid)
d1a08a_.Q	1	A	207		ILE	0	0	0	0	1	1
d1a09b_.O	1	B	158		ARG	0	0	0	1	1	1	ACE PTH GLU DIP
d1a09b_.O	1	B	162		GLU	0	0	0	0	0	1
d1a09b_.O	1	B	187		TYR	0	0	0	1	1	1	ACE PTH GLU DIP
d1a09b_.O	1	B	188		CYS	1	0	0	1	1	1	ACE PTH GLU DIP
d1a09b_.O	1	B	189		LEU	0	0	0	1	0	1	ACE PTH GLU DIP
d1a09b_.O	1	B	202		VAL	0	0	0	0	1	1
d1a09b_.O	1	B	203		LYS	0	0	0	1	1	1	ACE PTH GLU DIP
d1a09b_.O	1	B	204		HIS	0	0	0	1	1	1	ACE PTH GLU DIP
d1a09b_.O	1	B	205		TYR	0	0	0	1	1	1	ACE PTH GLU DIP
d1a09b_.O	1	B	206		LYS	0	0	0	1	1	1	ACE PTH GLU DIP
d1a09b_.O	1	B	207		ILE	0	0	0	0	1	1
d1a09b_.O	1	B	217		ILE	0	0	0	1	1	1	ACE PTH GLU DIP
d1a0qh1.O	2	H	38		LYS	0	0	0	0	0	1
d1a0qh1.O	2	H	40		LYS	1	0	0	0	0	1
d1a0qh1.O	2	H	62		LYS	0	0	0	0	0	1
d1a0qh1.O	2	H	63		PHE	0	0	0	0	0	1
d1a0qh1.O	2	H	66		LYS	0	0	0	0	0	1
d1a0qh1.O	2	H	83		THR	0	0	0	0	0	0
d1a0qh1.O	2	H	84		SER	0	0	0	0	0	1
d1a0qh1.O	2	H	85		GLU	0	0	0	0	0	1
d1a0qh1.O	2	H	86		ASP	0	0	0	0	0	1
d1a0qh1.O	2	H	87		SER	0	0	0	0	0	1
d1a0qh1.O	2	H	88		ALA	0	0	0	0	0	1
d1a0qh1.O	2	H	90		TYR	0	0	0	0	0	1
d1a0ua_.O	1	A	29		LEU	0	0	0	0	0	1
d1a0ua_.O	1	A	32		MET	0	0	0	1	0	1	HEM
d1a0ua_.O	1	A	33		PHE	0	0	0	0	0	1
d1a0ua_.O	1	A	39		THR	0	0	0	1	0	1	HEM
d1a0ua_.O	1	A	42		TYR	0	0	0	1	0	1	HEM
d1a0ua_.O	1	A	43		PHE	0	0	0	1	0	1	HEM
d1a0ua_.O	1	A	58		HIS	0	0	0	1	0	1	HEM
d1a0ua_.O	1	A	60		LYS	0	0	0	0	0	1
d1a0ua_.O	1	A	61		LYS	0	0	0	1	0	1	HEM
d1a0ua_.O	1	A	62		VAL	0	0	0	1	0	1	HEM
d1a0ua_.O	1	A	63		ALA	0	0	0	0	0	1
d1a0ua_.O	1	A	65		ALA	0	0	0	1	0	1	HEM
d1a0ua_.O	1	A	66		LEU	0	0	0	1	0	1	HEM
d1a0ua_.O	1	A	69		ALA	0	0	0	0	0	0
d1a0ua_.O	1	A	80		LEU	0	0	0	0	0	1
d1a0ua_.O	1	A	83		LEU	0	0	0	1	0	1	HEM
d1a0ua_.O	1	A	86		LEU	0	0	0	1	0	1	HEM
d1a0ua_.O	1	A	87		HIS	0	0	0	1	0	1	HEM
d1a0ua_.O	1	A	91		LEU	0	0	0	1	0	1	HEM
d1a0ua_.O	1	A	93		VAL	0	0	0	1	0	1	HEM
d1a0ua_.O	1	A	94		ASP	0	0	0	0	0	1
d1a0ua_.O	1	A	95		PRO	1	0	0	0	0	1
d1a0ua_.O	1	A	96		VAL	0	0	0	0	0	1
d1a0ua_.O	1	A	97		ASN	0	0	0	1	0	1	HEM
d1a0ua_.O	1	A	98		PHE	0	0	0	1	0	1	HEM
d1a0ua_.O	1	A	99		LYS	0	0	0	0	0	1
d1a0ua_.O	1	A	100		LEU	0	0	0	0	0	1
d1a0ua_.O	1	A	101		LEU	0	0	0	1	0	1	HEM
d1a0ua_.O	1	A	102		SER	0	0	0	0	0	1
d1a0ua_.O	1	A	105		LEU	0	0	0	0	0	1
d1a0ua_.O	1	A	128		PHE	0	0	0	0	0	1
d1a0ua_.O	1	A	129		LEU	0	0	0	0	0	1
d1a0ua_.O	1	A	130		ALA	0	0	0	0	0	1
d1a0ua_.O	1	A	131		SER	0	0	0	0	0	1
d1a0ua_.O	1	A	132		VAL	0	0	0	1	0	1	HEM
d1a0ua_.O	1	A	133		SER	0	0	0	1	0	1	HEM
d1a0ua_.O	1	A	136		LEU	0	0	0	1	0	1	HEM
d1a0ua_.O	1	A	140		TYR	0	0	0	0	0	1
d1a0ub_.O	2	B	23		VAL	0	0	0	0	0	1
d1a0ub_.O	2	B	24		GLY	0	0	0	0	0	1
d1a0ub_.O	2	B	25		GLY	0	0	0	0	0	0
d1a0ub_.O	2	B	26		GLU	0	0	0	0	0	1
d1a0ub_.O	2	B	27		ALA	0	0	0	0	0	1
d1a0ub_.O	2	B	28		LEU	0	0	0	0	0	1
d1a0ub_.O	2	B	29		GLY	0	0	0	0	0	0
d1a0ub_.O	2	B	31		LEU	0	0	0	1	0	1	HEM
d1a0ub_.O	2	B	32		LEU	0	0	0	0	0	1
d1a0ub_.O	2	B	38		THR	0	0	0	1	0	1	HEM
d1a0ub_.O	2	B	39		GLN	0	0	0	0	0	1
d1a0ub_.O	2	B	41		PHE	0	0	0	1	0	1	HEM
d1a0ub_.O	2	B	42		PHE	0	0	0	1	0	1	HEM
d1a0ub_.O	2	B	45		PHE	0	0	0	1	0	1	HEM
d1a0ub_.O	2	B	63		HIS	0	0	0	1	0	1	HEM
d1a0ub_.O	2	B	64		GLY	0	0	0	0	0	1
d1a0ub_.O	2	B	65		LYS	0	0	0	0	0	1
d1a0ub_.O	2	B	66		LYS	0	0	0	1	0	1	HEM
d1a0ub_.O	2	B	67		VAL	0	0	0	1	0	1	HEM
d1a0ub_.O	2	B	68		LEU	0	0	0	0	0	1
d1a0ub_.O	2	B	69		GLY	0	0	0	0	0	1
d1a0ub_.O	2	B	70		ALA	0	0	0	1	0	1	HEM
d1a0ub_.O	2	B	71		PHE	0	0	0	1	0	1	HEM
d1a0ub_.O	2	B	72		SER	0	0	0	0	0	1
d1a0ub_.O	2	B	85		PHE	0	0	0	1	0	1	HEM
d1a0ub_.O	2	B	88		LEU	0	0	0	1	0	1	HEM
d1a0ub_.O	2	B	91		LEU	0	0	0	1	0	1	HEM
d1a0ub_.O	2	B	92		HIS	0	0	0	1	0	1	HEM
d1a0ub_.O	2	B	96		LEU	0	0	0	1	0	1	HEM
d1a0ub_.O	2	B	98		VAL	0	0	0	1	0	1	HEM
d1a0ub_.O	2	B	99		ASP	1	0	0	0	0	1
d1a0ub_.O	2	B	101		GLU	0	0	0	0	0	1
d1a0ub_.O	2	B	102		ASN	1	0	0	1	0	1	HEM
d1a0ub_.O	2	B	103		PHE	0	0	0	1	0	1	HEM
d1a0ub_.O	2	B	104		ARG	0	0	0	0	0	1
d1a0ub_.O	2	B	105		LEU	0	0	0	0	0	1
d1a0ub_.O	2	B	106		LEU	0	0	0	1	0	1	HEM
d1a0ub_.O	2	B	107		GLY	0	0	0	0	0	1
d1a0ub_.O	2	B	108		ASN	0	0	0	0	0	1
d1a0ub_.O	2	B	110		LEU	0	0	0	0	0	1
d1a0ub_.O	2	B	133		VAL	0	0	0	0	0	1
d1a0ub_.O	2	B	134		VAL	0	0	0	0	0	1
d1a0ub_.O	2	B	135		ALA	0	0	0	0	0	1
d1a0ub_.O	2	B	136		GLY	0	0	0	0	0	1
d1a0ub_.O	2	B	137		VAL	0	0	0	1	0	1	HEM
d1a0ub_.O	2	B	138		ALA	0	0	0	0	0	1
d1a0ub_.O	2	B	139		ASN	0	0	0	0	0	1
d1a0ub_.O	2	B	141		LEU	0	0	0	1	0	1	HEM
d1a0uc_.O	1	C	29		LEU	0	0	0	0	0	1
d1a0uc_.O	1	C	32		MET	0	0	0	1	0	1	HEM
d1a0uc_.O	1	C	39		THR	0	0	0	1	0	1	HEM
d1a0uc_.O	1	C	42		TYR	0	0	0	1	0	1	HEM
d1a0uc_.O	1	C	43		PHE	0	0	0	1	0	1	HEM
d1a0uc_.O	1	C	58		HIS	0	0	0	1	0	1	HEM
d1a0uc_.O	1	C	60		LYS	0	0	0	0	0	1
d1a0uc_.O	1	C	61		LYS	0	0	0	1	0	1	HEM
d1a0uc_.O	1	C	62		VAL	0	0	0	1	0	1	HEM
d1a0uc_.O	1	C	63		ALA	0	0	0	0	0	1
d1a0uc_.O	1	C	64		ASP	0	0	0	0	0	1
d1a0uc_.O	1	C	65		ALA	0	0	0	1	0	1	HEM
d1a0uc_.O	1	C	66		LEU	0	0	0	1	0	1	HEM
d1a0uc_.O	1	C	67		THR	0	0	0	0	0	1
d1a0uc_.O	1	C	68		ASN	0	0	0	0	0	0
d1a0uc_.O	1	C	69		ALA	0	0	0	0	0	0
d1a0uc_.O	1	C	76		MET	0	0	0	0	0	1
d1a0uc_.O	1	C	80		LEU	0	0	0	0	0	1
d1a0uc_.O	1	C	83		LEU	0	0	0	1	0	1	HEM
d1a0uc_.O	1	C	86		LEU	0	0	0	1	0	1	HEM
d1a0uc_.O	1	C	87		HIS	0	0	0	1	0	1	HEM
d1a0uc_.O	1	C	91		LEU	0	0	0	1	0	1	HEM
d1a0uc_.O	1	C	93		VAL	0	0	0	1	0	1	HEM
d1a0uc_.O	1	C	94		ASP	0	0	0	0	0	1
d1a0uc_.O	1	C	95		PRO	1	0	0	0	0	1
d1a0uc_.O	1	C	96		VAL	0	0	0	0	0	1
d1a0uc_.O	1	C	97		ASN	0	0	0	1	0	1	HEM
d1a0uc_.O	1	C	98		PHE	0	0	0	1	0	1	HEM
d1a0uc_.O	1	C	99		LYS	0	0	0	0	0	1
d1a0uc_.O	1	C	100		LEU	0	0	0	0	0	1
d1a0uc_.O	1	C	101		LEU	0	0	0	1	0	1	HEM
d1a0uc_.O	1	C	102		SER	0	0	0	1	0	1	HEM
d1a0uc_.O	1	C	105		LEU	0	0	0	1	0	1	HEM
d1a0uc_.O	1	C	128		PHE	0	0	0	0	0	1
d1a0uc_.O	1	C	129		LEU	0	0	0	1	0	1	HEM
d1a0uc_.O	1	C	132		VAL	0	0	0	1	0	1	HEM
d1a0uc_.O	1	C	133		SER	0	0	0	1	0	1	HEM
d1a0uc_.O	1	C	136		LEU	0	0	0	1	0	1	HEM
d1a0uc_.O	1	C	140		TYR	0	0	0	0	0	1
d1a0ud_.O	2	D	28		LEU	0	0	0	0	0	1
d1a0ud_.O	2	D	31		LEU	0	0	0	1	0	1	HEM
d1a0ud_.O	2	D	32		LEU	0	0	0	0	0	1
d1a0ud_.O	2	D	38		THR	0	0	0	1	0	1	HEM
d1a0ud_.O	2	D	39		GLN	0	0	0	0	0	1
d1a0ud_.O	2	D	41		PHE	0	0	0	1	0	1	HEM
d1a0ud_.O	2	D	42		PHE	0	0	0	1	0	1	HEM
d1a0ud_.O	2	D	45		PHE	0	0	0	1	0	1	HEM
d1a0ud_.O	2	D	63		HIS	0	0	0	1	0	1	HEM
d1a0ud_.O	2	D	66		LYS	0	0	0	1	0	1	HEM
d1a0ud_.O	2	D	67		VAL	0	0	0	1	0	1	HEM
d1a0ud_.O	2	D	68		LEU	0	0	0	0	0	1
d1a0ud_.O	2	D	69		GLY	0	0	0	0	0	1
d1a0ud_.O	2	D	70		ALA	0	0	0	1	0	1	HEM
d1a0ud_.O	2	D	71		PHE	0	0	0	1	0	1	HEM
d1a0ud_.O	2	D	72		SER	0	0	0	0	0	1
d1a0ud_.O	2	D	85		PHE	0	0	0	1	0	1	HEM
d1a0ud_.O	2	D	88		LEU	0	0	0	1	0	1	HEM
d1a0ud_.O	2	D	91		LEU	0	0	0	1	0	1	HEM
d1a0ud_.O	2	D	92		HIS	0	0	0	1	0	1	HEM
d1a0ud_.O	2	D	96		LEU	0	0	0	1	0	1	HEM
d1a0ud_.O	2	D	98		VAL	0	0	0	1	0	1	HEM
d1a0ud_.O	2	D	99		ASP	1	0	0	0	0	1
d1a0ud_.O	2	D	100		PRO	0	0	0	0	0	1
d1a0ud_.O	2	D	101		GLU	0	0	0	0	0	1
d1a0ud_.O	2	D	102		ASN	1	0	0	1	0	1	HEM
d1a0ud_.O	2	D	103		PHE	0	0	0	1	0	1	HEM
d1a0ud_.O	2	D	104		ARG	0	0	0	0	0	1
d1a0ud_.O	2	D	105		LEU	0	0	0	0	0	1
d1a0ud_.O	2	D	106		LEU	0	0	0	1	0	1	HEM
d1a0ud_.O	2	D	107		GLY	0	0	0	0	0	1
d1a0ud_.O	2	D	108		ASN	0	0	0	0	0	1
d1a0ud_.O	2	D	110		LEU	0	0	0	0	0	1
d1a0ud_.O	2	D	133		VAL	0	0	0	0	0	1
d1a0ud_.O	2	D	134		VAL	0	0	0	0	0	1
d1a0ud_.O	2	D	135		ALA	0	0	0	0	0	1
d1a0ud_.O	2	D	136		GLY	0	0	0	0	0	1
d1a0ud_.O	2	D	137		VAL	0	0	0	1	0	1	HEM
d1a0ud_.O	2	D	138		ALA	0	0	0	0	0	1
d1a0ud_.O	2	D	139		ASN	0	0	0	0	0	1
d1a0ud_.O	2	D	141		LEU	0	0	0	1	0	1	HEM
d1a0za_.O	1	A	29		LEU	0	0	0	0	0	1
d1a0za_.O	1	A	32		MET	0	0	0	1	0	1	HEM
d1a0za_.O	1	A	33		PHE	0	0	0	0	0	1
d1a0za_.O	1	A	39		THR	0	0	0	1	0	1	HEM
d1a0za_.O	1	A	42		TYR	0	0	0	1	0	1	HEM
d1a0za_.O	1	A	43		PHE	0	0	0	1	0	1	HEM
d1a0za_.O	1	A	45		HIS	0	0	0	1	0	1	HEM
d1a0za_.O	1	A	46		PHE	0	0	0	1	0	1	HEM
d1a0za_.O	1	A	58		HIS	0	0	0	1	0	1	HEM
d1a0za_.O	1	A	61		LYS	0	0	0	1	0	1	HEM
d1a0za_.O	1	A	62		VAL	0	0	0	1	0	1	HEM
d1a0za_.O	1	A	63		ALA	0	0	0	0	0	1
d1a0za_.O	1	A	65		ALA	0	0	0	1	0	1	HEM
d1a0za_.O	1	A	66		LEU	0	0	0	1	0	1	HEM
d1a0za_.O	1	A	69		ALA	0	0	0	0	0	0
d1a0za_.O	1	A	80		LEU	0	0	0	0	0	1
d1a0za_.O	1	A	83		LEU	0	0	0	1	0	1	HEM
d1a0za_.O	1	A	86		LEU	0	0	0	1	0	1	HEM
d1a0za_.O	1	A	87		HIS	0	0	0	1	0	1	HEM
d1a0za_.O	1	A	91		LEU	0	0	0	1	0	1	HEM
d1a0za_.O	1	A	93		VAL	0	0	0	1	0	1	HEM
d1a0za_.O	1	A	95		PRO	1	0	0	0	0	1
d1a0za_.O	1	A	96		VAL	0	0	0	0	0	1
d1a0za_.O	1	A	97		ASN	0	0	0	1	0	1	HEM
d1a0za_.O	1	A	98		PHE	0	0	0	1	0	1	HEM
d1a0za_.O	1	A	99		LYS	0	0	0	0	0	1
d1a0za_.O	1	A	100		LEU	0	0	0	0	0	1
d1a0za_.O	1	A	101		LEU	0	0	0	1	0	1	HEM
d1a0za_.O	1	A	102		SER	0	0	0	0	0	1
d1a0za_.O	1	A	105		LEU	0	0	0	1	0	1	HEM
d1a0za_.O	1	A	128		PHE	0	0	0	0	0	1
d1a0za_.O	1	A	129		LEU	0	0	0	0	0	1
d1a0za_.O	1	A	130		ALA	0	0	0	0	0	1
d1a0za_.O	1	A	131		SER	0	0	0	0	0	1
d1a0za_.O	1	A	132		VAL	0	0	0	1	0	1	HEM
d1a0za_.O	1	A	133		SER	0	0	0	0	0	1
d1a0za_.O	1	A	134		THR	0	0	0	0	0	1
d1a0za_.O	1	A	136		LEU	0	0	0	1	0	1	HEM
d1a0za_.O	1	A	140		TYR	0	0	0	0	0	1
d1a0zb_.O	2	B	28		LEU	0	0	0	0	0	1
d1a0zb_.O	2	B	31		LEU	0	0	0	1	0	1	HEM
d1a0zb_.O	2	B	32		LEU	0	0	0	0	0	1
d1a0zb_.O	2	B	38		THR	0	0	0	1	0	1	HEM
d1a0zb_.O	2	B	41		PHE	0	0	0	1	0	1	HEM
d1a0zb_.O	2	B	42		PHE	0	0	0	1	0	1	HEM
d1a0zb_.O	2	B	45		PHE	0	0	0	1	0	1	HEM
d1a0zb_.O	2	B	63		HIS	0	0	0	1	0	1	HEM
d1a0zb_.O	2	B	66		LYS	0	0	0	1	0	1	HEM
d1a0zb_.O	2	B	67		VAL	0	0	0	1	0	1	HEM
d1a0zb_.O	2	B	68		LEU	0	0	0	0	0	1
d1a0zb_.O	2	B	69		GLY	0	0	0	0	0	1
d1a0zb_.O	2	B	70		ALA	0	0	0	1	0	1	HEM
d1a0zb_.O	2	B	71		PHE	0	0	0	1	0	1	HEM
d1a0zb_.O	2	B	72		SER	0	0	0	0	0	1
d1a0zb_.O	2	B	85		PHE	0	0	0	1	0	1	HEM
d1a0zb_.O	2	B	88		LEU	0	0	0	1	0	1	HEM
d1a0zb_.O	2	B	91		LEU	0	0	0	1	0	1	HEM
d1a0zb_.O	2	B	92		HIS	0	0	0	1	0	1	HEM
d1a0zb_.O	2	B	96		LEU	0	0	0	1	0	1	HEM
d1a0zb_.O	2	B	98		VAL	0	0	0	1	0	1	HEM
d1a0zb_.O	2	B	99		ASP	1	0	0	0	0	1
d1a0zb_.O	2	B	100		PRO	0	0	0	0	0	1
d1a0zb_.O	2	B	101		GLU	0	0	0	0	0	1
d1a0zb_.O	2	B	102		ASN	1	0	0	1	0	1	HEM
d1a0zb_.O	2	B	103		PHE	0	0	0	1	0	1	HEM
d1a0zb_.O	2	B	104		ARG	0	0	0	0	0	1
d1a0zb_.O	2	B	105		LEU	0	0	0	0	0	1
d1a0zb_.O	2	B	106		LEU	0	0	0	1	0	1	HEM
d1a0zb_.O	2	B	107		GLY	0	0	0	0	0	1
d1a0zb_.O	2	B	108		ASN	0	0	0	0	0	1
d1a0zb_.O	2	B	110		LEU	0	0	0	0	0	1
d1a0zb_.O	2	B	133		VAL	0	0	0	0	0	1
d1a0zb_.O	2	B	134		VAL	0	0	0	0	0	1
d1a0zb_.O	2	B	135		ALA	0	0	0	0	0	1
d1a0zb_.O	2	B	136		GLY	0	0	0	0	0	1
d1a0zb_.O	2	B	137		VAL	0	0	0	1	0	1	HEM
d1a0zb_.O	2	B	138		ALA	0	0	0	0	0	1
d1a0zb_.O	2	B	139		ASN	0	0	0	0	0	1
d1a0zb_.O	2	B	141		LEU	0	0	0	1	0	1	HEM
d1a0zc_.O	1	C	29		LEU	0	0	0	0	0	1
d1a0zc_.O	1	C	32		MET	0	0	0	1	0	1	HEM
d1a0zc_.O	1	C	33		PHE	0	0	0	0	0	1
d1a0zc_.O	1	C	39		THR	0	0	0	1	0	1	HEM
d1a0zc_.O	1	C	42		TYR	0	0	0	1	0	1	HEM
d1a0zc_.O	1	C	43		PHE	0	0	0	1	0	1	HEM
d1a0zc_.O	1	C	45		HIS	0	0	0	1	0	1	HEM
d1a0zc_.O	1	C	46		PHE	0	0	0	1	0	1	HEM
d1a0zc_.O	1	C	58		HIS	0	0	0	1	0	1	HEM
d1a0zc_.O	1	C	61		LYS	0	0	0	1	0	1	HEM
d1a0zc_.O	1	C	62		VAL	0	0	0	1	0	1	HEM
d1a0zc_.O	1	C	63		ALA	0	0	0	0	0	1
d1a0zc_.O	1	C	64		ASP	0	0	0	0	0	1
d1a0zc_.O	1	C	65		ALA	0	0	0	1	0	1	HEM
d1a0zc_.O	1	C	66		LEU	0	0	0	1	0	1	HEM
d1a0zc_.O	1	C	67		THR	0	0	0	0	0	1
d1a0zc_.O	1	C	68		ASN	0	0	0	0	0	0
d1a0zc_.O	1	C	69		ALA	0	0	0	0	0	0
d1a0zc_.O	1	C	70		VAL	0	0	0	0	0	1
d1a0zc_.O	1	C	80		LEU	0	0	0	0	0	1
d1a0zc_.O	1	C	83		LEU	0	0	0	1	0	1	HEM
d1a0zc_.O	1	C	86		LEU	0	0	0	1	0	1	HEM
d1a0zc_.O	1	C	87		HIS	0	0	0	1	0	1	HEM
d1a0zc_.O	1	C	91		LEU	0	0	0	1	0	1	HEM
d1a0zc_.O	1	C	93		VAL	0	0	0	1	0	1	HEM
d1a0zc_.O	1	C	94		ASP	0	0	0	0	0	1
d1a0zc_.O	1	C	95		PRO	1	0	0	0	0	1
d1a0zc_.O	1	C	96		VAL	0	0	0	0	0	1
d1a0zc_.O	1	C	97		ASN	0	0	0	1	0	1	HEM
d1a0zc_.O	1	C	98		PHE	0	0	0	1	0	1	HEM
d1a0zc_.O	1	C	99		LYS	0	0	0	0	0	1
d1a0zc_.O	1	C	100		LEU	0	0	0	0	0	1
d1a0zc_.O	1	C	101		LEU	0	0	0	1	0	1	HEM
d1a0zc_.O	1	C	102		SER	0	0	0	0	0	1
d1a0zc_.O	1	C	105		LEU	0	0	0	1	0	1	HEM
d1a0zc_.O	1	C	128		PHE	0	0	0	0	0	1
d1a0zc_.O	1	C	129		LEU	0	0	0	0	0	1
d1a0zc_.O	1	C	130		ALA	0	0	0	0	0	1
d1a0zc_.O	1	C	131		SER	0	0	0	0	0	1
d1a0zc_.O	1	C	132		VAL	0	0	0	1	0	1	HEM
d1a0zc_.O	1	C	133		SER	0	0	0	1	0	1	HEM
d1a0zc_.O	1	C	134		THR	0	0	0	0	0	1
d1a0zc_.O	1	C	136		LEU	0	0	0	1	0	1	HEM
d1a0zc_.O	1	C	140		TYR	0	0	0	0	0	1
d1a0zd_.O	2	D	28		LEU	0	0	0	0	0	1
d1a0zd_.O	2	D	31		LEU	0	0	0	1	0	1	HEM
d1a0zd_.O	2	D	32		LEU	0	0	0	0	0	1
d1a0zd_.O	2	D	38		THR	0	0	0	1	0	1	HEM
d1a0zd_.O	2	D	41		PHE	0	0	0	1	0	1	HEM
d1a0zd_.O	2	D	42		PHE	0	0	0	1	0	1	HEM
d1a0zd_.O	2	D	63		HIS	0	0	0	1	0	1	HEM
d1a0zd_.O	2	D	66		LYS	0	0	0	1	0	1	HEM
d1a0zd_.O	2	D	67		VAL	0	0	0	1	0	1	HEM
d1a0zd_.O	2	D	68		LEU	0	0	0	0	0	1
d1a0zd_.O	2	D	69		GLY	0	0	0	0	0	1
d1a0zd_.O	2	D	70		ALA	0	0	0	1	0	1	HEM
d1a0zd_.O	2	D	71		PHE	0	0	0	1	0	1	HEM
d1a0zd_.O	2	D	72		SER	0	0	0	0	0	1
d1a0zd_.O	2	D	85		PHE	0	0	0	1	0	1	HEM
d1a0zd_.O	2	D	88		LEU	0	0	0	1	0	1	HEM
d1a0zd_.O	2	D	91		LEU	0	0	0	1	0	1	HEM
d1a0zd_.O	2	D	92		HIS	0	0	0	1	0	1	HEM
d1a0zd_.O	2	D	96		LEU	0	0	0	1	0	1	HEM
d1a0zd_.O	2	D	98		VAL	0	0	0	1	0	1	HEM
d1a0zd_.O	2	D	99		ASP	1	0	0	0	0	1
d1a0zd_.O	2	D	100		PRO	0	0	0	0	0	1
d1a0zd_.O	2	D	101		GLU	0	0	0	0	0	1
d1a0zd_.O	2	D	102		ASN	1	0	0	1	0	1	HEM
d1a0zd_.O	2	D	103		PHE	0	0	0	1	0	1	HEM
d1a0zd_.O	2	D	104		ARG	0	0	0	0	0	1
d1a0zd_.O	2	D	105		LEU	0	0	0	0	0	1
d1a0zd_.O	2	D	106		LEU	0	0	0	1	0	1	HEM
d1a0zd_.O	2	D	107		GLY	0	0	0	0	0	1
d1a0zd_.O	2	D	108		ASN	0	0	0	0	0	1
d1a0zd_.O	2	D	110		LEU	0	0	0	0	0	1
d1a0zd_.O	2	D	133		VAL	0	0	0	0	0	1
d1a0zd_.O	2	D	134		VAL	0	0	0	0	0	1
d1a0zd_.O	2	D	135		ALA	0	0	0	0	0	1
d1a0zd_.O	2	D	136		GLY	0	0	0	0	0	1
d1a0zd_.O	2	D	137		VAL	0	0	0	1	0	1	HEM
d1a0zd_.O	2	D	138		ALA	0	0	0	0	0	1
d1a0zd_.O	2	D	139		ASN	0	0	0	0	0	1
d1a0zd_.O	2	D	141		LEU	0	0	0	1	0	1	HEM
d1a1bb_.P	1	B	158		ARG	0	0	1	1	1	1	ACE PTR GLU DIP (valid)
d1a1bb_.P	1	B	188		CYS	1	0	1	1	1	1	ACE PTR GLU DIP (valid)
d1a1bb_.P	1	B	189		LEU	0	0	0	0	0	1
d1a1bb_.P	1	B	203		LYS	0	0	1	1	1	1	ACE PTR GLU DIP (valid)
d1a1bb_.P	1	B	204		HIS	0	0	1	1	1	1	ACE PTR GLU DIP (valid)
d1a1bb_.P	1	B	205		TYR	0	0	1	1	1	1	ACE PTR GLU DIP (valid)
d1a1bb_.P	1	B	206		LYS	0	0	1	1	1	1	ACE PTR GLU DIP (valid)
d1a1bb_.P	1	B	217		ILE	0	0	1	1	1	1	ACE PTR GLU DIP (valid)
d1a1ea_.O	1	A	158		ARG	0	0	1	1	1	1	ACE PTR GLU DIY (valid)
d1a1ea_.O	1	A	188		CYS	1	0	1	1	1	1	ACE PTR GLU DIY (valid)
d1a1ea_.O	1	A	189		LEU	0	0	0	0	0	1
d1a1ea_.O	1	A	202		VAL	0	0	0	0	1	1
d1a1ea_.O	1	A	203		LYS	0	0	1	1	1	1	ACE PTR GLU DIY (valid)
d1a1ea_.O	1	A	204		HIS	0	0	1	1	1	1	ACE PTR GLU DIY (valid)
d1a1ea_.O	1	A	205		TYR	0	0	1	1	1	1	ACE PTR GLU DIY (valid)
d1a1ea_.O	1	A	206		LYS	0	0	1	1	1	1	ACE PTR GLU DIY (valid)
d1a1eb_.O	1	B	158		ARG	0	0	1	1	1	1	ACE PTR GLU DIY (valid)
d1a1eb_.O	1	B	188		CYS	1	0	1	1	1	1	ACE PTR GLU DIY (valid)
d1a1eb_.O	1	B	189		LEU	0	0	0	0	0	1
d1a1eb_.O	1	B	203		LYS	0	0	1	1	1	1	ACE PTR GLU DIY (valid)
d1a1eb_.O	1	B	204		HIS	0	0	1	1	1	1	ACE PTR GLU DIY (valid)
d1a1eb_.O	1	B	205		TYR	0	0	1	1	1	1	ACE PTR GLU DIY (valid)
d1a1eb_.O	1	B	206		LYS	0	0	1	1	1	1	ACE PTR GLU DIY (valid)
d1a1eb_.O	1	B	207		ILE	0	0	0	0	1	1
d1a1eb_.O	1	B	208		ARG	0	0	0	0	1	1
d1a1eb_.O	1	B	216		TYR	0	0	0	0	1	1
d1a1eb_.O	1	B	217		ILE	0	0	1	1	1	1	ACE PTR GLU DIY (valid)
d1a26a2.O	1	A	862		HIS	0	0	0	0	1	1
d1a26a2.O	1	A	877		LEU	0	0	0	0	0	0
d1a26a2.O	1	A	894		GLY	0	0	0	0	0	1
d1a26a2.O	1	A	895		ILE	0	0	0	0	0	0
d1a26a2.O	1	A	896		TYR	0	0	0	0	1	1
d1a26a2.O	1	A	988		GLU	1	1	0	1	1	1	CNA
d1a2ka_.O	1	A	22		PHE	0	0	0	0	0	0
d1a2ka_.O	1	A	41		TRP	0	0	0	0	0	0
d1a2ka_.O	1	A	42		GLU	1	0	0	0	0	0
d1a2ka_.O	1	A	44		GLN	0	0	0	0	0	0
d1a2ka_.O	1	A	55		LYS	0	0	0	0	0	0
d1a2ka_.O	1	A	59		LEU	0	0	0	0	0	0
d1a2ka_.O	1	A	61		PHE	0	0	0	0	0	0
d1a2ka_.O	1	A	64		ILE	0	0	0	0	0	0
d1a2ka_.O	1	A	66		HIS	0	0	0	0	0	0
d1a2ka_.O	1	A	89		LEU	0	0	0	0	0	0
d1a2ka_.O	1	A	91		ALA	0	0	0	0	0	0
d1a2ka_.O	1	A	97		MET	0	0	0	0	0	0
d1a2ka_.O	1	A	119		PHE	0	0	0	0	0	0
d1a2ka_.O	1	A	121		LEU	0	0	0	0	0	0
d1a2kb_.O	1	B	22		PHE	0	0	0	0	0	0
d1a2kb_.O	1	B	41		TRP	0	0	0	0	0	0
d1a2kb_.O	1	B	42		GLU	1	0	0	0	0	0
d1a2kb_.O	1	B	44		GLN	0	0	0	0	0	0
d1a2kb_.O	1	B	55		LYS	0	0	0	0	0	0
d1a2kb_.O	1	B	59		LEU	0	0	0	0	0	0
d1a2kb_.O	1	B	60		PRO	0	0	0	0	0	0
d1a2kb_.O	1	B	61		PHE	0	0	0	0	0	0
d1a2kb_.O	1	B	64		ILE	0	0	0	0	0	0
d1a2kb_.O	1	B	66		HIS	0	0	0	0	0	0
d1a2kb_.O	1	B	89		LEU	0	0	0	0	0	0
d1a2kb_.O	1	B	90		LYS	0	0	0	0	0	0
d1a2kb_.O	1	B	91		ALA	0	0	0	0	0	0
d1a2kb_.O	1	B	97		MET	0	0	0	0	0	0
d1a2kb_.O	1	B	119		PHE	0	0	0	0	0	0
d1a2kb_.O	1	B	121		LEU	0	0	0	0	0	0
d1a2za_.O	1	A	9		PHE	0	0	0	0	0	0
d1a2za_.O	1	A	10		GLU	0	0	0	0	0	0
d1a2za_.O	1	A	12		PHE	0	0	0	0	0	0
d1a2za_.O	1	A	13		GLY	0	0	0	0	0	0
d1a2za_.O	1	A	18		ASN	0	0	0	0	0	0
d1a2za_.O	1	A	20		THR	0	0	0	0	0	0
d1a2za_.O	1	A	43		PRO	0	0	0	0	0	0
d1a2za_.O	1	A	44		VAL	0	0	0	0	0	0
d1a2za_.O	1	A	45		SER	0	0	0	0	0	0
d1a2za_.O	1	A	68		LEU	0	0	0	0	0	0
d1a2za_.O	1	A	69		GLY	0	0	0	0	0	0
d1a2za_.O	1	A	70		LEU	0	0	0	0	0	0
d1a2za_.O	1	A	71		ALA	0	0	0	0	0	0
d1a2za_.O	1	A	72		PRO	0	0	0	0	0	0
d1a2za_.O	1	A	73		THR	0	0	0	0	0	0
d1a2za_.O	1	A	74		TYR	0	0	0	0	0	0
d1a2za_.O	1	A	80		GLU	1	0	0	0	1	0
d1a2za_.O	1	A	88		ASP	0	0	0	0	0	0
d1a2za_.O	1	A	137		SER	0	0	0	0	0	0
d1a2za_.O	1	A	138		ALA	0	0	0	0	0	0
d1a2za_.O	1	A	139		GLY	0	0	0	0	0	0
d1a2za_.O	1	A	140		THR	0	0	0	0	0	0
d1a2za_.O	1	A	141		TYR	0	0	0	0	0	0
d1a2za_.O	1	A	142		LEU	0	0	0	0	0	0
d1a2za_.O	1	A	143		CYS	1	0	0	0	1	0
d1a2za_.O	1	A	144		ASN	0	0	0	0	0	0
d1a2za_.O	1	A	165		PHE	0	0	0	0	0	0
d1a2za_.O	1	A	167		HIS	1	0	0	0	1	0
d1a2zb_.O	1	B	8		GLY	0	0	0	0	0	0
d1a2zb_.O	1	B	9		PHE	0	0	0	0	0	0
d1a2zb_.O	1	B	10		GLU	0	0	0	0	0	0
d1a2zb_.O	1	B	12		PHE	0	0	0	0	0	0
d1a2zb_.O	1	B	15		ASP	0	0	0	0	0	0
d1a2zb_.O	1	B	18		ASN	0	0	0	0	0	0
d1a2zb_.O	1	B	20		THR	0	0	0	0	0	0
d1a2zb_.O	1	B	43		PRO	0	0	0	0	0	0
d1a2zb_.O	1	B	44		VAL	0	0	0	0	0	0
d1a2zb_.O	1	B	68		LEU	0	0	0	0	0	0
d1a2zb_.O	1	B	69		GLY	0	0	0	0	0	0
d1a2zb_.O	1	B	70		LEU	0	0	0	0	0	0
d1a2zb_.O	1	B	71		ALA	0	0	0	0	0	0
d1a2zb_.O	1	B	72		PRO	0	0	0	0	0	0
d1a2zb_.O	1	B	73		THR	0	0	0	0	0	0
d1a2zb_.O	1	B	74		TYR	0	0	0	0	0	0
d1a2zb_.O	1	B	80		GLU	1	0	0	0	1	0
d1a2zb_.O	1	B	138		ALA	0	0	0	0	0	0
d1a2zb_.O	1	B	139		GLY	0	0	0	0	0	0
d1a2zb_.O	1	B	140		THR	0	0	0	0	0	0
d1a2zb_.O	1	B	141		TYR	0	0	0	0	0	0
d1a2zb_.O	1	B	142		LEU	0	0	0	0	0	0
d1a2zb_.O	1	B	143		CYS	1	0	0	0	1	0
d1a2zb_.O	1	B	144		ASN	0	0	0	0	0	0
d1a2zb_.O	1	B	165		PHE	0	0	0	0	0	0
d1a2zb_.O	1	B	167		HIS	1	0	0	0	1	0
d1a2zb_.O	1	B	170		TYR	0	0	0	0	0	0
d1a2zc_.O	1	C	12		PHE	0	0	0	0	0	0
d1a2zc_.O	1	C	13		GLY	0	0	0	0	0	0
d1a2zc_.O	1	C	14		GLY	0	0	0	0	0	0
d1a2zc_.O	1	C	15		ASP	0	0	0	0	0	0
d1a2zc_.O	1	C	69		GLY	0	0	0	0	0	0
d1a2zc_.O	1	C	70		LEU	0	0	0	0	0	0
d1a2zc_.O	1	C	71		ALA	0	0	0	0	0	0
d1a2zc_.O	1	C	72		PRO	0	0	0	0	0	0
d1a2zc_.O	1	C	73		THR	0	0	0	0	0	0
d1a2zc_.O	1	C	74		TYR	0	0	0	0	0	0
d1a2zc_.O	1	C	90		ARG	0	0	0	0	1	0
d1a2zc_.O	1	C	91		ILE	0	0	0	0	0	0
d1a2zc_.O	1	C	137		SER	0	0	0	0	0	0
d1a2zc_.O	1	C	138		ALA	0	0	0	0	0	0
d1a2zc_.O	1	C	139		GLY	0	0	0	0	0	0
d1a2zc_.O	1	C	140		THR	0	0	0	0	0	0
d1a2zc_.O	1	C	141		TYR	0	0	0	0	0	0
d1a2zc_.O	1	C	142		LEU	0	0	0	0	0	0
d1a2zc_.O	1	C	143		CYS	1	0	0	0	1	0
d1a2zc_.O	1	C	144		ASN	0	0	0	0	0	0
d1a2zc_.O	1	C	165		PHE	0	0	0	0	0	0
d1a2zc_.O	1	C	167		HIS	1	0	0	0	1	0
d1a2zc_.O	1	C	170		TYR	0	0	0	0	0	0
d1a2zd_.O	1	D	9		PHE	0	0	0	0	0	0
d1a2zd_.O	1	D	10		GLU	0	0	0	0	0	0
d1a2zd_.O	1	D	11		PRO	0	0	0	0	0	0
d1a2zd_.O	1	D	12		PHE	0	0	0	0	0	0
d1a2zd_.O	1	D	13		GLY	0	0	0	0	0	0
d1a2zd_.O	1	D	14		GLY	0	0	0	0	0	0
d1a2zd_.O	1	D	15		ASP	0	0	0	0	0	0
d1a2zd_.O	1	D	18		ASN	0	0	0	0	0	0
d1a2zd_.O	1	D	69		GLY	0	0	0	0	0	0
d1a2zd_.O	1	D	70		LEU	0	0	0	0	0	0
d1a2zd_.O	1	D	71		ALA	0	0	0	0	0	0
d1a2zd_.O	1	D	72		PRO	0	0	0	0	0	0
d1a2zd_.O	1	D	73		THR	0	0	0	0	0	0
d1a2zd_.O	1	D	74		TYR	0	0	0	0	0	0
d1a2zd_.O	1	D	91		ILE	0	0	0	0	0	0
d1a2zd_.O	1	D	138		ALA	0	0	0	0	0	0
d1a2zd_.O	1	D	139		GLY	0	0	0	0	0	0
d1a2zd_.O	1	D	140		THR	0	0	0	0	0	0
d1a2zd_.O	1	D	141		TYR	0	0	0	0	0	0
d1a2zd_.O	1	D	142		LEU	0	0	0	0	0	0
d1a2zd_.O	1	D	143		CYS	1	0	0	0	1	0
d1a2zd_.O	1	D	144		ASN	0	0	0	0	0	0
d1a2zd_.O	1	D	165		PHE	0	0	0	0	0	0
d1a2zd_.O	1	D	167		HIS	1	0	0	0	1	0
d1a2zd_.O	1	D	170		TYR	0	0	0	0	0	0
d1a37a_.O	1	A	42		ASN	0	0	0	0	0	1
d1a37a_.O	1	A	44		LEU	0	0	0	0	0	0
d1a37a_.O	1	A	45		SER	0	0	0	0	0	1
d1a37a_.O	1	A	46		VAL	0	0	0	1	0	1	ARG SER THR PSE THR PRO ASN
d1a37a_.O	1	A	48		TYR	0	0	0	0	0	0
d1a37a_.O	1	A	49		LYS	1	0	0	1	1	1	ARG SER THR PSE THR PRO ASN
d1a37a_.O	1	A	117		PHE	0	0	0	0	0	1
d1a37a_.O	1	A	120		LYS	0	0	0	0	1	1
d1a37a_.O	1	A	121		MET	0	0	0	0	0	1
d1a37a_.O	1	A	122		LYS	0	0	0	0	0	1
d1a37a_.O	1	A	124		ASP	0	0	0	1	1	1	ARG SER THR PSE THR PRO ASN
d1a37a_.O	1	A	125		TYR	0	0	0	0	0	1
d1a37a_.O	1	A	127		ARG	1	0	0	1	1	1	ARG SER THR PSE THR PRO ASN
d1a37a_.O	1	A	128		TYR	0	0	0	1	1	1	ARG SER THR PSE THR PRO ASN
d1a37a_.O	1	A	172		LEU	0	0	0	1	1	1	ARG SER THR PSE THR PRO ASN
d1a37a_.O	1	A	173		ASN	0	0	0	1	1	1	ARG SER THR PSE THR PRO ASN
d1a37a_.O	1	A	176		VAL	0	0	0	1	1	1	ARG SER THR PSE THR PRO ASN
d1a37b_.O	1	B	45		SER	0	0	0	0	0	1
d1a37b_.O	1	B	46		VAL	0	0	0	1	0	1	ARG SER THR PSE THR PRO ASN
d1a37b_.O	1	B	117		PHE	0	0	0	0	0	1
d1a37b_.O	1	B	120		LYS	0	0	0	0	1	1
d1a37b_.O	1	B	121		MET	0	0	0	0	0	1
d1a37b_.O	1	B	122		LYS	0	0	0	0	0	1
d1a37b_.O	1	B	124		ASP	0	0	0	1	1	1	ARG SER THR PSE THR PRO ASN
d1a37b_.O	1	B	125		TYR	0	0	0	0	0	1
d1a37b_.O	1	B	127		ARG	1	0	0	1	1	1	ARG SER THR PSE THR PRO ASN
d1a37b_.O	1	B	128		TYR	0	0	0	1	1	1	ARG SER THR PSE THR PRO ASN
d1a37b_.O	1	B	172		LEU	0	0	0	1	1	1	ARG SER THR PSE THR PRO ASN
d1a37b_.O	1	B	173		ASN	0	0	0	1	1	1	ARG SER THR PSE THR PRO ASN
d1a37b_.O	1	B	176		VAL	0	0	0	1	1	1	ARG SER THR PSE THR PRO ASN
d1a38a_.O	1	A	45		SER	0	0	0	1	0	1	TRP LEU ASP LEU GLU
d1a38a_.O	1	A	56		ARG	1	0	0	1	1	1	TRP LEU ASP LEU GLU
d1a38a_.O	1	A	117		PHE	0	0	0	1	0	1	TRP LEU ASP LEU GLU
d1a38a_.O	1	A	120		LYS	0	0	0	1	1	1	TRP LEU ASP LEU GLU
d1a38a_.O	1	A	121		MET	0	0	0	0	0	1
d1a38a_.O	1	A	122		LYS	0	0	0	0	0	1
d1a38a_.O	1	A	124		ASP	0	0	0	1	1	1	TRP LEU ASP LEU GLU
d1a38a_.O	1	A	125		TYR	0	0	0	0	0	1
d1a38a_.O	1	A	127		ARG	1	0	0	1	1	1	TRP LEU ASP LEU GLU
d1a38a_.O	1	A	128		TYR	0	0	0	1	1	1	TRP LEU ASP LEU GLU
d1a38a_.O	1	A	149		TYR	0	0	0	0	0	0
d1a38a_.O	1	A	172		LEU	0	0	0	1	1	1	TRP LEU ASP LEU GLU
d1a38a_.O	1	A	173		ASN	0	0	0	1	1	1	TRP LEU ASP LEU GLU
d1a38a_.O	1	A	176		VAL	0	0	0	0	1	1
d1a38a_.O	1	A	180		GLU	0	0	0	1	1	1	TRP LEU ASP LEU GLU
d1a38b_.O	1	B	45		SER	0	0	0	1	0	1	TRP LEU ASP LEU GLU
d1a38b_.O	1	B	56		ARG	1	0	0	1	1	1	TRP LEU ASP LEU GLU
d1a38b_.O	1	B	117		PHE	0	0	0	1	0	1	TRP LEU ASP LEU GLU
d1a38b_.O	1	B	120		LYS	0	0	0	1	1	1	TRP LEU ASP LEU GLU
d1a38b_.O	1	B	121		MET	0	0	0	0	0	1
d1a38b_.O	1	B	124		ASP	0	0	0	1	1	1	TRP LEU ASP LEU GLU
d1a38b_.O	1	B	125		TYR	0	0	0	0	0	1
d1a38b_.O	1	B	127		ARG	1	0	0	1	1	1	TRP LEU ASP LEU GLU
d1a38b_.O	1	B	128		TYR	0	0	0	1	1	1	TRP LEU ASP LEU GLU
d1a38b_.O	1	B	149		TYR	0	0	0	0	0	0
d1a38b_.O	1	B	172		LEU	0	0	0	1	1	1	TRP LEU ASP LEU GLU
d1a38b_.O	1	B	173		ASN	0	0	0	1	1	1	TRP LEU ASP LEU GLU
d1a38b_.O	1	B	176		VAL	0	0	0	0	1	1
d1a38b_.O	1	B	180		GLU	0	0	0	1	1	1	TRP LEU ASP LEU GLU
d1a3aa_.O	1	A	53		THR	0	0	0	0	0	0
d1a3aa_.O	1	A	54		PRO	0	0	0	0	0	0
d1a3aa_.O	1	A	55		THR	0	0	0	0	0	0
d1a3aa_.O	1	A	56		TYR	0	0	0	0	0	0
d1a3aa_.O	1	A	57		LEU	0	0	0	0	0	0
d1a3aa_.O	1	A	63		VAL	0	0	0	0	0	0
d1a3aa_.O	1	A	64		PRO	0	0	0	0	0	0
d1a3aa_.O	1	A	65		HIS	1	0	0	0	0	1
d1a3aa_.O	1	A	115		ILE	0	0	0	0	0	0
d1a3ac_.O	1	C	49		ARG	1	0	0	0	0	1
d1a3ac_.O	1	C	53		THR	0	0	0	0	0	0
d1a3ac_.O	1	C	54		PRO	0	0	0	0	0	0
d1a3ac_.O	1	C	55		THR	0	0	0	0	0	0
d1a3ac_.O	1	C	56		TYR	0	0	0	0	0	0
d1a3ac_.O	1	C	57		LEU	0	0	0	0	0	0
d1a3ac_.O	1	C	63		VAL	0	0	0	0	0	0
d1a3ac_.O	1	C	64		PRO	0	0	0	0	0	0
d1a3ac_.O	1	C	65		HIS	1	0	0	0	0	1
d1a3ac_.O	1	C	111		HIS	1	0	0	0	0	0
d1a3ac_.O	1	C	112		ILE	0	0	0	0	0	0
d1a3ac_.O	1	C	115		ILE	0	0	0	0	0	0
d1a3ad_.O	1	D	49		ARG	1	0	0	0	0	1
d1a3ad_.O	1	D	54		PRO	0	0	0	0	0	0
d1a3ad_.O	1	D	55		THR	0	0	0	0	0	0
d1a3ad_.O	1	D	56		TYR	0	0	0	0	0	0
d1a3ad_.O	1	D	57		LEU	0	0	0	0	0	0
d1a3ad_.O	1	D	63		VAL	0	0	0	0	0	0
d1a3ad_.O	1	D	64		PRO	0	0	0	0	0	0
d1a3ad_.O	1	D	65		HIS	1	0	0	0	0	1
d1a3ad_.O	1	D	104		ILE	0	0	0	0	0	0
d1a3ad_.O	1	D	109		ASN	0	0	0	0	0	0
d1a3ad_.O	1	D	110		GLU	0	0	0	0	0	0
d1a3ad_.O	1	D	111		HIS	1	0	0	0	0	0
d1a3ad_.O	1	D	112		ILE	0	0	0	0	0	0
d1a3ad_.O	1	D	115		ILE	0	0	0	0	0	0
d1a3ga_.O	1	A	35		VAL	0	0	0	0	0	0
d1a3ga_.O	1	A	36		PHE	1	0	0	0	0	1
d1a3ga_.O	1	A	37		GLU	0	0	0	0	0	1
d1a3ga_.O	1	A	97		ARG	1	0	0	0	0	1
d1a3ga_.O	1	A	98		PRO	0	0	0	0	0	0
d1a3ga_.O	1	A	99		LEU	0	0	0	0	0	0
d1a3ga_.O	1	A	120		ILE	0	0	0	0	0	0
d1a3ga_.P	1	A	36		PHE	1	0	0	0	0	1
d1a3ga_.P	1	A	37		GLU	0	0	0	0	0	1
d1a3ga_.P	1	A	38		GLY	0	0	0	1	0	1	PLP
d1a3ga_.P	1	A	59		ARG	0	0	0	1	0	1	PLP
d1a3ga_.P	1	A	95		TYR	1	0	0	0	0	1
d1a3ga_.P	1	A	148		ARG	0	0	0	1	0	1	PLP
d1a3ga_.P	1	A	156		THR	0	0	0	0	0	0
d1a3ga_.P	1	A	158		ALA	0	0	0	0	0	0
d1a3ga_.P	1	A	159		LYS	0	0	0	1	1	1	PLP
d1a3ga_.P	1	A	164		TYR	1	0	0	1	0	1	PLP
d1a3ga_.P	1	A	167		SER	0	0	0	1	0	1	PLP
d1a3ga_.P	1	A	193		GLU	0	0	0	1	1	1	PLP
d1a3ga_.P	1	A	194		GLY	0	0	0	0	0	1
d1a3ga_.P	1	A	195		ALA	0	0	0	1	0	1	PLP
d1a3ga_.P	1	A	196		GLY	0	0	0	1	0	1	PLP
d1a3ga_.P	1	A	197		GLU	0	0	0	1	0	1	PLP
d1a3ga_.P	1	A	198		ASN	0	0	0	1	0	1	PLP
d1a3ga_.P	1	A	216		ALA	0	0	0	0	0	0
d1a3ga_.P	1	A	217		LEU	0	0	0	1	1	1	PLP
d1a3ga_.P	1	A	218		PRO	0	0	0	1	0	1	PLP
d1a3ga_.P	1	A	219		GLY	0	0	0	1	0	1	PLP
d1a3gb_.O	1	B	36		PHE	1	0	0	0	0	1
d1a3gb_.O	1	B	59		ARG	0	0	0	1	0	1	PLP
d1a3gb_.O	1	B	148		ARG	0	0	0	1	0	1	PLP
d1a3gb_.O	1	B	159		LYS	0	0	0	1	1	1	PLP
d1a3gb_.O	1	B	160		ALA	0	0	0	0	0	0
d1a3gb_.O	1	B	163		ASN	0	0	0	0	0	0
d1a3gb_.O	1	B	164		TYR	1	0	0	1	0	1	PLP
d1a3gb_.O	1	B	167		SER	0	0	0	1	0	1	PLP
d1a3gb_.O	1	B	193		GLU	0	0	0	1	1	1	PLP
d1a3gb_.O	1	B	194		GLY	0	0	0	0	0	1
d1a3gb_.O	1	B	195		ALA	0	0	0	1	0	1	PLP
d1a3gb_.O	1	B	196		GLY	0	0	0	1	0	1	PLP
d1a3gb_.O	1	B	197		GLU	0	0	0	1	0	1	PLP
d1a3gb_.O	1	B	198		ASN	0	0	0	1	0	1	PLP
d1a3gb_.O	1	B	217		LEU	0	0	0	1	1	1	PLP
d1a3gb_.O	1	B	218		PRO	0	0	0	0	0	1
d1a3gb_.O	1	B	219		GLY	0	0	0	1	0	1	PLP
d1a3gc_.O	1	C	159		LYS	0	0	0	1	1	1	PLP
d1a3gc_.O	1	C	164		TYR	1	0	0	1	0	1	PLP
d1a3gc_.O	1	C	193		GLU	0	0	0	1	1	1	PLP
d1a3gc_.O	1	C	194		GLY	0	0	0	0	0	1
d1a3gc_.O	1	C	195		ALA	0	0	0	1	0	1	PLP
d1a3gc_.O	1	C	196		GLY	0	0	0	1	0	1	PLP
d1a3gc_.O	1	C	197		GLU	0	0	0	1	0	1	PLP
d1a3gc_.O	1	C	198		ASN	0	0	0	1	0	1	PLP
d1a3gc_.O	1	C	217		LEU	0	0	0	1	1	1	PLP
d1a3gc_.O	1	C	218		PRO	0	0	0	1	0	1	PLP
d1a3ha_.O	1	A	35		HIS	0	0	0	0	1	1
d1a3ha_.O	1	A	39		TRP	0	0	0	0	1	1
d1a3ha_.O	1	A	66		TYR	0	0	0	0	1	1
d1a3ha_.O	1	A	101		HIS	0	0	0	0	1	1
d1a3ha_.O	1	A	102		ILE	0	0	0	0	0	0
d1a3ha_.O	1	A	103		LEU	0	0	0	0	1	1
d1a3ha_.O	1	A	138		ASN	0	0	0	0	1	1
d1a3ha_.O	1	A	139		GLU	1	0	0	0	1	1
d1a3ha_.O	1	A	177		THR	0	0	0	0	0	1
d1a3ha_.O	1	A	178		TRP	0	0	0	0	1	1
d1a3ha_.O	1	A	179		SER	0	0	0	0	0	0
d1a3ha_.O	1	A	180		GLN	0	0	0	0	0	1
d1a3ha_.O	1	A	199		PHE	0	0	0	0	1	1
d1a3ha_.O	1	A	200		HIS	0	0	0	0	1	1
d1a3ha_.O	1	A	201		PHE	0	0	0	0	1	1
d1a3ha_.O	1	A	202		TYR	0	0	0	0	1	1
d1a3ha_.O	1	A	228		GLU	1	0	0	0	1	1
d1a3ha_.O	1	A	234		ALA	0	0	0	0	1	1
d1a3ha_.O	1	A	236		GLY	0	0	0	0	1	1
d1a3ha_.O	1	A	262		TRP	0	0	0	0	1	1
d1a3ha_.O	1	A	263		SER	0	0	0	0	0	0
d1a3ha_.O	1	A	267		LYS	0	0	0	0	1	1
d1a3ha_.O	1	A	269		GLU	0	0	0	0	1	1
d1a3ha_.O	1	A	271		SER	0	0	0	0	1	1
d1a44a_.O	1	A	69		ASP	1	0	0	1	0	1	ACT
d1a44a_.O	1	A	71		ASP	0	0	0	0	0	1
d1a44a_.O	1	A	72		ALA	0	0	0	0	0	1
d1a44a_.O	1	A	83		TRP	0	0	0	1	0	1	ACT
d1a44a_.O	1	A	84		HIS	0	0	0	0	0	0
d1a44a_.O	1	A	85		HIS	1	0	0	1	0	1	ACT
d1a44a_.O	1	A	106		VAL	0	0	0	1	0	1	ACT
d1a44a_.O	1	A	107		GLY	0	0	0	1	0	1	ACT
d1a44a_.O	1	A	108		SER	0	0	0	1	0	1	ACT
d1a44a_.O	1	A	109		GLY	1	0	0	1	0	1	ACT
d1a44a_.O	1	A	110		PRO	0	0	0	1	0	1	ACT
d1a44a_.O	1	A	111		PRO	0	0	0	0	0	1
d1a44a_.O	1	A	117		HIS	0	0	0	0	0	1
d1a44a_.O	1	A	119		TYR	1	0	0	1	0	1	ACT
d1a44a_.O	1	A	145		ARG	0	0	0	0	0	0
d1a44a_.O	1	A	179		LEU	0	0	0	1	0	1	ACT
d1a44a_.O	1	A	180		TYR	0	0	0	1	0	1	ACT
d1a44a_.O	1	A	183		LEU	0	0	0	1	0	1	ACT
d1a47a4.O	1	A	95		SER	0	0	0	0	0	1
d1a47a4.O	1	A	96		THR	0	0	0	0	0	0
d1a47a4.O	1	A	97		SER	0	0	0	0	0	1
d1a47a4.O	1	A	98		TYR	0	0	0	0	0	1
d1a47a4.O	1	A	99		HIS	0	0	0	1	0	1	GLC GLC G6D ACI GLC GLC
d1a47a4.O	1	A	100		GLY	0	0	0	0	0	0
d1a47a4.O	1	A	101		TYR	0	0	0	1	1	1	GLC GLC G6D ACI GLC GLC
d1a47a4.O	1	A	102		TRP	0	0	0	1	0	1	GLC GLC G6D ACI GLC GLC
d1a47a4.O	1	A	228		ARG	0	0	0	1	1	1	GLC GLC G6D ACI GLC GLC
d1a47a4.O	1	A	230		ASP	0	0	0	1	1	1	GLC GLC G6D ACI GLC GLC
d1a47a4.O	1	A	231		ALA	0	0	0	1	1	1	GLC GLC G6D ACI GLC GLC
d1a47a4.O	1	A	232		VAL	0	0	0	0	0	1
d1a47a4.O	1	A	233		LYS	0	0	0	1	1	1	GLC GLC G6D ACI GLC GLC
d1a47a4.O	1	A	258		GLU	1	0	0	1	1	1	GLC GLC G6D ACI GLC GLC
d1a47a4.O	1	A	259		TRP	0	0	0	0	0	1
d1a47a4.O	1	A	260		PHE	0	0	0	1	1	1	GLC GLC G6D ACI GLC GLC
d1a47a4.O	1	A	261		LEU	0	0	0	0	0	1
d1a47a4.O	1	A	328		HIS	0	0	0	1	1	1	GLC GLC G6D ACI GLC GLC
d1a47a4.O	1	A	329		ASP	0	0	0	1	1	1	GLC GLC G6D ACI GLC GLC
d1a47a4.O	1	A	375		ARG	0	0	0	1	0	1	GLC GLC G6D ACI GLC GLC
d1a4ia2.O	1	A	16		ILE	0	0	0	0	0	0
d1a4ia2.O	1	A	17		ARG	0	0	0	0	0	0
d1a4ia2.O	1	A	19		ARG	0	0	0	0	0	0
d1a4ia2.O	1	A	20		LEU	0	0	0	0	0	1
d1a4ia2.O	1	A	35		THR	0	0	0	0	0	0
d1a4ia2.O	1	A	36		PRO	0	0	0	0	0	0
d1a4ia2.O	1	A	37		ARG	0	0	0	0	0	0
d1a4ia2.O	1	A	38		LEU	0	0	0	0	0	0
d1a4ia2.O	1	A	40		ILE	0	0	0	0	0	0
d1a4ia2.O	1	A	52		TYR	1	0	0	0	1	1
d1a4ia2.O	1	A	53		ILE	0	0	0	0	0	0
d1a4ia2.O	1	A	55		VAL	0	0	0	0	1	1
d1a4ia2.O	1	A	56		LYS	1	1	0	0	1	1
d1a4ia2.O	1	A	57		LEU	0	0	0	0	0	0
d1a4ia2.O	1	A	58		LYS	0	0	0	0	0	0
d1a4ia2.O	1	A	59		ALA	0	0	0	0	0	0
d1a4ia2.O	1	A	60		ALA	0	0	0	0	0	0
d1a4ia2.O	1	A	61		GLU	0	0	0	0	0	0
d1a4ia2.O	1	A	63		ILE	0	0	0	0	0	0
d1a4ia2.O	1	A	65		ILE	0	0	0	0	0	0
d1a4ia2.O	1	A	66		LYS	0	0	0	0	0	0
d1a4ia2.O	1	A	94		VAL	0	0	0	0	0	0
d1a4ia2.O	1	A	95		HIS	0	0	0	0	0	0
d1a4ia2.O	1	A	96		GLY	0	0	0	0	0	0
d1a4ia2.O	1	A	97		PHE	0	0	0	0	0	0
d1a4ia2.O	1	A	98		LEU	0	0	0	0	0	1
d1a4ia2.O	1	A	122		LYS	0	0	0	0	0	0
d1a4ia2.O	1	A	124		VAL	0	0	0	0	0	0
d1a4ia2.O	1	A	125		ASP	0	0	0	0	0	1
d1a4ia2.O	1	A	126		GLY	0	0	0	0	0	0
d1a4ib2.O	1	B	20		LEU	0	0	0	0	0	1
d1a4ib2.O	1	B	24		VAL	0	0	0	0	0	0
d1a4ib2.O	1	B	36		PRO	0	0	0	0	0	0
d1a4ib2.O	1	B	37		ARG	0	0	0	0	0	0
d1a4ib2.O	1	B	38		LEU	0	0	0	0	0	0
d1a4ib2.O	1	B	39		ALA	0	0	0	0	0	0
d1a4ib2.O	1	B	40		ILE	0	0	0	0	0	0
d1a4ib2.O	1	B	55		VAL	0	0	0	0	1	1
d1a4ib2.O	1	B	56		LYS	1	1	0	0	1	1
d1a4ib2.O	1	B	57		LEU	0	0	0	0	0	0
d1a4ib2.O	1	B	58		LYS	0	0	0	0	0	0
d1a4ib2.O	1	B	59		ALA	0	0	0	0	0	0
d1a4ib2.O	1	B	60		ALA	0	0	0	0	0	0
d1a4ib2.O	1	B	63		ILE	0	0	0	0	0	0
d1a4ib2.O	1	B	65		ILE	0	0	0	0	0	0
d1a4ib2.O	1	B	96		GLY	0	0	0	0	0	0
d1a4ib2.O	1	B	97		PHE	0	0	0	0	0	0
d1a4ib2.O	1	B	98		LEU	0	0	0	0	0	1
d1a4ib2.O	1	B	100		GLN	1	0	0	0	1	1
d1a4ib2.O	1	B	124		VAL	0	0	0	0	0	0
d1a4ib2.O	1	B	125		ASP	0	0	0	0	0	1
d1a4ib2.O	1	B	126		GLY	0	0	0	0	0	0
d1a4ra_.O	1	A	11		ASP	0	0	1	1	1	1	GDP (valid)
d1a4ra_.O	1	A	12		VAL	1	0	1	1	1	1	GDP (valid)
d1a4ra_.O	1	A	13		ALA	0	0	1	1	1	1	GDP (valid)
d1a4ra_.O	1	A	14		VAL	0	0	1	1	1	1	GDP (valid)
d1a4ra_.O	1	A	15		GLY	0	0	1	1	1	1	GDP (valid)
d1a4ra_.O	1	A	16		LYS	0	0	1	1	1	1	GDP (valid),MG
d1a4ra_.O	1	A	17		THR	0	0	1	1	1	1	GDP (valid),MG
d1a4ra_.O	1	A	18		CYS	0	0	1	1	1	1	GDP (valid)
d1a4ra_.O	1	A	19		LEU	0	0	1	1	1	1	GDP (valid)
d1a4ra_.O	1	A	20		LEU	0	0	0	0	0	0
d1a4ra_.O	1	A	57		ASP	0	0	1	1	1	1	GDP (valid),MG
d1a4ra_.O	1	A	115		THR	0	0	0	0	1	1
d1a4ra_.O	1	A	116		GLN	0	0	1	1	1	1	GDP (valid)
d1a4ra_.O	1	A	157		CYS	0	0	1	1	1	1	GDP (valid)
d1a4ra_.O	1	A	159		ALA	0	0	1	1	1	1	GDP (valid)
d1a4ra_.O	1	A	165		LEU	0	0	0	0	0	1
d1a4ua_.O	1	A	10		PHE	0	0	0	0	0	0
d1a4ua_.O	1	A	11		VAL	0	0	0	0	0	1
d1a4ua_.O	1	A	12		ALA	0	0	0	0	0	1
d1a4ua_.O	1	A	13		ALA	0	0	0	0	1	1
d1a4ua_.O	1	A	14		LEU	0	0	0	0	0	1
d1a4ua_.O	1	A	15		GLY	0	0	0	0	1	1
d1a4ua_.O	1	A	16		GLY	0	0	0	0	1	1
d1a4ua_.O	1	A	17		ILE	0	0	0	0	1	1
d1a4ua_.O	1	A	18		GLY	0	0	0	0	1	1
d1a4ua_.O	1	A	19		LEU	0	0	0	0	0	1
d1a4ua_.O	1	A	37		ASP	0	0	0	0	1	1
d1a4ua_.O	1	A	90		ASN	0	0	0	0	1	1
d1a4ua_.O	1	A	91		GLY	0	0	0	0	0	1
d1a4ua_.O	1	A	92		ALA	0	0	0	0	1	1
d1a4ua_.O	1	A	93		GLY	0	0	0	0	1	1
d1a4ua_.O	1	A	94		ILE	0	0	0	0	1	1
d1a4ua_.O	1	A	95		LEU	0	0	0	0	1	1
d1a4ua_.O	1	A	96		ASP	0	0	0	0	1	1
d1a4ua_.O	1	A	106		ILE	0	0	0	0	1	1
d1a4ua_.O	1	A	107		ASN	0	0	0	0	1	1
d1a4ua_.O	1	A	135		ASN	0	0	0	0	0	0
d1a4ua_.O	1	A	136		ILE	0	0	0	0	1	1
d1a4ua_.O	1	A	137		CYS	0	0	0	0	0	1
d1a4ua_.O	1	A	138		SER	1	0	0	0	1	1
d1a4ua_.O	1	A	139		VAL	0	0	0	0	1	1
d1a4ua_.O	1	A	140		THR	0	0	0	0	1	1
d1a4ua_.O	1	A	141		GLY	0	0	0	0	0	1
d1a4ua_.O	1	A	143		ASN	0	0	0	0	1	1
d1a4ua_.O	1	A	144		ALA	0	0	0	0	0	1
d1a4ua_.O	1	A	145		ILE	0	0	0	0	1	1
d1a4ua_.O	1	A	151		TYR	1	0	0	0	1	1
d1a4ua_.O	1	A	155		LYS	1	0	0	0	1	1
d1a4ua_.O	1	A	179		ILE	0	0	0	0	0	1
d1a4ua_.O	1	A	180		ASN	0	0	0	0	0	0
d1a4ua_.O	1	A	181		PRO	0	0	0	0	1	1
d1a4ua_.O	1	A	182		GLY	0	0	0	0	1	1
d1a4ua_.O	1	A	183		ILE	0	0	0	0	1	1
d1a4ua_.O	1	A	184		THR	0	0	0	0	1	1
d1a4ua_.O	1	A	186		THR	0	0	0	0	1	1
d1a4ua_.O	1	A	187		PRO	0	0	0	0	1	1
d1a4ua_.O	1	A	192		PHE	0	0	0	0	0	1
d1a4ua_.O	1	A	217		CYS	0	0	0	0	0	0
d1a4ua_.O	1	A	221		PHE	0	0	0	0	0	1
d1a4ua_.P	1	A	108		PHE	0	0	0	0	0	0
d1a4ua_.P	1	A	141		GLY	0	0	0	0	0	1
d1a4ua_.P	1	A	153		ALA	0	0	0	0	0	0
d1a4ua_.P	1	A	155		LYS	1	0	0	0	1	1
d1a4ua_.P	1	A	156		ALA	0	0	0	0	0	0
d1a4ua_.P	1	A	157		ALA	0	0	0	0	0	0
d1a4ua_.P	1	A	158		VAL	0	0	0	0	0	1
d1a4ua_.P	1	A	159		VAL	0	0	0	0	0	1
d1a4ua_.P	1	A	160		SER	0	0	0	0	0	0
d1a4ua_.P	1	A	161		PHE	0	0	0	0	0	0
d1a4ua_.P	1	A	162		THR	0	0	0	0	0	0
d1a4ua_.P	1	A	163		ASN	0	0	0	0	0	1
d1a4ua_.P	1	A	164		SER	0	0	0	0	0	0
d1a4ua_.P	1	A	166		ALA	0	0	0	0	0	0
d1a4ua_.P	1	A	167		LYS	0	0	0	0	0	1
d1a4ua_.P	1	A	176		ALA	0	0	0	0	0	0
d1a4ua_.P	1	A	230		ASN	0	0	0	0	0	1
d1a4ua_.P	1	A	231		GLY	0	0	0	0	0	1
d1a4ua_.P	1	A	232		ALA	0	0	0	0	0	0
d1a4ua_.P	1	A	233		ILE	0	0	0	0	0	1
d1a4ua_.P	1	A	246		TRP	0	0	0	0	0	1
d1a4ub_.O	1	B	10		PHE	0	0	0	0	0	0
d1a4ub_.O	1	B	11		VAL	0	0	0	0	0	1
d1a4ub_.O	1	B	12		ALA	0	0	0	0	0	1
d1a4ub_.O	1	B	13		ALA	0	0	0	0	1	1
d1a4ub_.O	1	B	14		LEU	0	0	0	0	0	1
d1a4ub_.O	1	B	15		GLY	0	0	0	0	1	1
d1a4ub_.O	1	B	16		GLY	0	0	0	0	1	1
d1a4ub_.O	1	B	17		ILE	0	0	0	0	1	1
d1a4ub_.O	1	B	18		GLY	0	0	0	0	1	1
d1a4ub_.O	1	B	19		LEU	0	0	0	0	0	1
d1a4ub_.O	1	B	37		ASP	0	0	0	0	1	1
d1a4ub_.O	1	B	90		ASN	0	0	0	0	1	1
d1a4ub_.O	1	B	91		GLY	0	0	0	0	0	1
d1a4ub_.O	1	B	92		ALA	0	0	0	0	1	1
d1a4ub_.O	1	B	93		GLY	0	0	0	0	1	1
d1a4ub_.O	1	B	94		ILE	0	0	0	0	1	1
d1a4ub_.O	1	B	95		LEU	0	0	0	0	1	1
d1a4ub_.O	1	B	96		ASP	0	0	0	0	1	1
d1a4ub_.O	1	B	107		ASN	0	0	0	0	1	1
d1a4ub_.O	1	B	135		ASN	0	0	0	0	0	0
d1a4ub_.O	1	B	136		ILE	0	0	0	0	1	1
d1a4ub_.O	1	B	137		CYS	0	0	0	0	0	1
d1a4ub_.O	1	B	138		SER	1	0	0	0	1	1
d1a4ub_.O	1	B	139		VAL	0	0	0	0	1	1
d1a4ub_.O	1	B	140		THR	0	0	0	0	1	1
d1a4ub_.O	1	B	141		GLY	0	0	0	0	0	1
d1a4ub_.O	1	B	143		ASN	0	0	0	0	1	1
d1a4ub_.O	1	B	144		ALA	0	0	0	0	0	1
d1a4ub_.O	1	B	145		ILE	0	0	0	0	1	1
d1a4ub_.O	1	B	151		TYR	1	0	0	0	1	1
d1a4ub_.O	1	B	152		SER	0	0	0	0	0	1
d1a4ub_.O	1	B	155		LYS	1	0	0	0	1	1
d1a4ub_.O	1	B	179		ILE	0	0	0	0	0	1
d1a4ub_.O	1	B	180		ASN	0	0	0	0	0	0
d1a4ub_.O	1	B	181		PRO	0	0	0	0	1	1
d1a4ub_.O	1	B	182		GLY	0	0	0	0	1	1
d1a4ub_.O	1	B	183		ILE	0	0	0	0	1	1
d1a4ub_.O	1	B	184		THR	0	0	0	0	1	1
d1a4ub_.O	1	B	186		THR	0	0	0	0	1	1
d1a4ub_.O	1	B	187		PRO	0	0	0	0	1	1
d1a4ub_.O	1	B	189		VAL	0	0	0	0	1	1
d1a4ub_.O	1	B	192		PHE	0	0	0	0	0	1
d1a4ub_.O	1	B	206		LEU	0	0	0	0	0	1
d1a4ub_.O	1	B	212		GLN	0	0	0	0	0	1
d1a4ub_.O	1	B	217		CYS	0	0	0	0	0	0
d1a4ub_.O	1	B	221		PHE	0	0	0	0	0	1
d1a4ub_.P	1	B	108		PHE	0	0	0	0	0	0
d1a4ub_.P	1	B	153		ALA	0	0	0	0	0	0
d1a4ub_.P	1	B	155		LYS	1	0	0	0	1	1
d1a4ub_.P	1	B	156		ALA	0	0	0	0	0	0
d1a4ub_.P	1	B	157		ALA	0	0	0	0	0	0
d1a4ub_.P	1	B	158		VAL	0	0	0	0	0	1
d1a4ub_.P	1	B	159		VAL	0	0	0	0	0	1
d1a4ub_.P	1	B	160		SER	0	0	0	0	0	0
d1a4ub_.P	1	B	161		PHE	0	0	0	0	0	0
d1a4ub_.P	1	B	162		THR	0	0	0	0	0	0
d1a4ub_.P	1	B	163		ASN	0	0	0	0	0	1
d1a4ub_.P	1	B	164		SER	0	0	0	0	0	0
d1a4ub_.P	1	B	165		LEU	0	0	0	0	0	1
d1a4ub_.P	1	B	166		ALA	0	0	0	0	0	0
d1a4ub_.P	1	B	167		LYS	0	0	0	0	0	1
d1a4ub_.P	1	B	168		LEU	0	0	0	0	0	1
d1a4ub_.P	1	B	230		ASN	0	0	0	0	0	1
d1a4ub_.P	1	B	231		GLY	0	0	0	0	0	1
d1a4ub_.P	1	B	232		ALA	0	0	0	0	0	0
d1a4ub_.P	1	B	233		ILE	0	0	0	0	0	1
d1a4ub_.P	1	B	246		TRP	0	0	0	0	0	1
d1a4ye_.O	2	E	8		HIS	0	0	0	0	0	1
d1a4ye_.O	2	E	9		PHE	0	0	0	0	1	1
d1a4ye_.O	2	E	11		THR	0	0	0	0	0	0
d1a4ye_.O	2	E	12		GLN	0	0	0	0	1	1
d1a4ye_.O	2	E	13		HIS	0	1	0	0	1	1
d1a4ye_.O	2	E	40		LYS	1	1	0	0	1	1
d1a4ye_.O	2	E	42		ILE	0	0	0	0	1	1
d1a4ye_.O	2	E	43		ASN	0	0	0	0	1	1
d1a4ye_.O	2	E	113		VAL	0	0	0	0	1	1
d1a4ye_.O	2	E	114		HIS	0	1	0	0	1	1
d1a4ye_.O	2	E	115		LEU	0	0	0	0	1	1
d1a4ye_.O	2	E	117		GLN	0	0	0	0	0	1
d1a4za_.O	1	A	120		VAL	0	0	0	0	0	1
d1a4za_.O	1	A	121		ASP	0	0	0	0	0	0
d1a4za_.O	1	A	124		MET	0	0	0	0	0	1
d1a4za_.O	1	A	167		PRO	0	0	0	1	1	1	NAD
d1a4za_.O	1	A	168		TRP	0	0	0	1	1	1	NAD
d1a4za_.O	1	A	169		ASN	1	0	0	1	1	1	NAD
d1a4za_.O	1	A	170		PHE	0	0	0	0	0	1
d1a4za_.O	1	A	173		LEU	0	0	0	0	0	1
d1a4za_.O	1	A	174		MET	0	0	0	1	0	1	NAD
d1a4za_.O	1	A	177		TRP	0	0	0	1	0	1	NAD
d1a4za_.O	1	A	244		THR	1	0	0	1	1	1	NAD
d1a4za_.O	1	A	268		GLU	1	0	0	1	1	1	NAD
d1a4za_.O	1	A	269		ILE	0	0	0	1	1	1	NAD
d1a4za_.O	1	A	296		PHE	0	0	0	0	0	1
d1a4za_.O	1	A	300		GLN	0	0	0	0	0	1
d1a4za_.O	1	A	301		CYS	1	0	0	1	0	1	NAD
d1a4za_.O	1	A	302		CYS	1	0	0	1	1	1	NAD
d1a4za_.O	1	A	303		CYS	1	0	0	0	0	1
d1a4za_.O	1	A	401		PHE	0	0	0	1	1	1	NAD
d1a4za_.O	1	A	427		LEU	0	0	0	1	1	1	NAD
d1a4za_.O	1	A	457		ASP	0	0	0	0	0	1
d1a4za_.O	1	A	459		PHE	0	0	0	0	0	1
d1a4za_.O	1	A	465		PHE	0	0	0	1	1	1	NAD
d1a4za_.O	1	A	476		GLU	1	0	0	1	0	1	NAD
d1a4zb_.O	1	B	120		VAL	0	0	0	0	0	1
d1a4zb_.O	1	B	121		ASP	0	0	0	0	0	0
d1a4zb_.O	1	B	124		MET	0	0	0	0	0	1
d1a4zb_.O	1	B	167		PRO	0	0	0	1	1	1	NAD
d1a4zb_.O	1	B	169		ASN	1	0	0	1	1	1	NAD
d1a4zb_.O	1	B	170		PHE	0	0	0	0	0	1
d1a4zb_.O	1	B	173		LEU	0	0	0	0	0	1
d1a4zb_.O	1	B	174		MET	0	0	0	1	0	1	NAD
d1a4zb_.O	1	B	177		TRP	0	0	0	1	0	1	NAD
d1a4zb_.O	1	B	244		THR	1	0	0	1	1	1	NAD
d1a4zb_.O	1	B	245		GLY	0	0	0	1	1	1	NAD
d1a4zb_.O	1	B	268		GLU	1	0	0	1	1	1	NAD
d1a4zb_.O	1	B	269		ILE	0	0	0	1	1	1	NAD
d1a4zb_.O	1	B	296		PHE	0	0	0	0	0	1
d1a4zb_.O	1	B	297		ASN	0	0	0	0	0	0
d1a4zb_.O	1	B	300		GLN	0	0	0	0	0	1
d1a4zb_.O	1	B	301		CYS	1	0	0	1	0	1	NAD
d1a4zb_.O	1	B	302		CYS	1	0	0	1	1	1	NAD
d1a4zb_.O	1	B	303		CYS	1	0	0	0	0	1
d1a4zb_.O	1	B	401		PHE	0	0	0	1	1	1	NAD
d1a4zb_.O	1	B	427		LEU	0	0	0	1	1	1	NAD
d1a4zb_.O	1	B	457		ASP	0	0	0	0	0	1
d1a4zb_.O	1	B	459		PHE	0	0	0	0	0	1
d1a4zb_.O	1	B	465		PHE	0	0	0	1	1	1	NAD
d1a4zb_.O	1	B	466		GLY	0	0	0	0	0	0
d1a4zb_.O	1	B	476		GLU	1	0	0	0	0	1
d1a4zc_.O	1	C	120		VAL	0	0	0	0	0	1
d1a4zc_.O	1	C	121		ASP	0	0	0	0	0	0
d1a4zc_.O	1	C	124		MET	0	0	0	0	0	1
d1a4zc_.O	1	C	167		PRO	0	0	0	1	1	1	NAD
d1a4zc_.O	1	C	168		TRP	0	0	0	1	1	1	NAD
d1a4zc_.O	1	C	169		ASN	1	0	0	1	1	1	NAD
d1a4zc_.O	1	C	170		PHE	0	0	0	0	0	1
d1a4zc_.O	1	C	173		LEU	0	0	0	0	0	1
d1a4zc_.O	1	C	174		MET	0	0	0	1	0	1	NAD
d1a4zc_.O	1	C	177		TRP	0	0	0	1	0	1	NAD
d1a4zc_.O	1	C	178		LYS	0	0	0	0	0	0
d1a4zc_.O	1	C	244		THR	1	0	0	1	1	1	NAD
d1a4zc_.O	1	C	245		GLY	0	0	0	1	1	1	NAD
d1a4zc_.O	1	C	268		GLU	1	0	0	1	1	1	NAD
d1a4zc_.O	1	C	269		ILE	0	0	0	1	1	1	NAD
d1a4zc_.O	1	C	270		GLY	0	0	0	1	1	1	NAD
d1a4zc_.O	1	C	292		PHE	0	0	0	0	0	1
d1a4zc_.O	1	C	296		PHE	0	0	0	0	0	1
d1a4zc_.O	1	C	301		CYS	1	0	0	1	0	1	NAD
d1a4zc_.O	1	C	302		CYS	1	0	0	1	1	1	NAD
d1a4zc_.O	1	C	303		CYS	1	0	0	0	0	1
d1a4zc_.O	1	C	399		GLU	0	0	0	1	1	1	NAD
d1a4zc_.O	1	C	401		PHE	0	0	0	1	1	1	NAD
d1a4zc_.O	1	C	427		LEU	0	0	0	1	1	1	NAD
d1a4zc_.O	1	C	457		ASP	0	0	0	0	0	1
d1a4zc_.O	1	C	459		PHE	0	0	0	0	0	1
d1a4zc_.O	1	C	465		PHE	0	0	0	1	1	1	NAD
d1a4zc_.O	1	C	466		GLY	0	0	0	0	0	0
d1a4zc_.O	1	C	476		GLU	1	0	0	1	0	1	NAD
d1a4zd_.O	1	D	120		VAL	0	0	0	0	0	1
d1a4zd_.O	1	D	124		MET	0	0	0	0	0	1
d1a4zd_.O	1	D	128		CYS	0	0	0	0	0	0
d1a4zd_.O	1	D	167		PRO	0	0	0	1	1	1	NAD
d1a4zd_.O	1	D	168		TRP	0	0	0	1	1	1	NAD
d1a4zd_.O	1	D	169		ASN	1	0	0	1	1	1	NAD
d1a4zd_.O	1	D	170		PHE	0	0	0	0	0	1
d1a4zd_.O	1	D	173		LEU	0	0	0	0	0	1
d1a4zd_.O	1	D	174		MET	0	0	0	1	0	1	NAD
d1a4zd_.O	1	D	177		TRP	0	0	0	1	0	1	NAD
d1a4zd_.O	1	D	244		THR	1	0	0	1	1	1	NAD
d1a4zd_.O	1	D	245		GLY	0	0	0	1	1	1	NAD
d1a4zd_.O	1	D	268		GLU	1	0	0	1	1	1	NAD
d1a4zd_.O	1	D	269		ILE	0	0	0	1	1	1	NAD
d1a4zd_.O	1	D	270		GLY	0	0	0	1	1	1	NAD
d1a4zd_.O	1	D	292		PHE	0	0	0	0	0	1
d1a4zd_.O	1	D	296		PHE	0	0	0	0	0	1
d1a4zd_.O	1	D	300		GLN	0	0	0	0	0	1
d1a4zd_.O	1	D	301		CYS	1	0	0	1	0	1	NAD
d1a4zd_.O	1	D	302		CYS	1	0	0	1	1	1	NAD
d1a4zd_.O	1	D	303		CYS	1	0	0	0	0	1
d1a4zd_.O	1	D	399		GLU	0	0	0	1	1	1	NAD
d1a4zd_.O	1	D	401		PHE	0	0	0	1	1	1	NAD
d1a4zd_.O	1	D	427		LEU	0	0	0	1	1	1	NAD
d1a4zd_.O	1	D	457		ASP	0	0	0	0	0	1
d1a4zd_.O	1	D	458		VAL	0	0	0	0	0	1
d1a4zd_.O	1	D	459		PHE	0	0	0	0	0	1
d1a4zd_.O	1	D	465		PHE	0	0	0	1	1	1	NAD
d1a4zd_.O	1	D	466		GLY	0	0	0	0	0	0
d1a4zd_.O	1	D	476		GLU	1	0	0	0	0	1
d1a4zd_.O	1	D	477		LEU	0	0	0	0	0	0
d1a53a_.O	1	A	8		TRP	0	0	0	0	1	1
d1a53a_.O	1	A	51		GLU	0	0	0	1	1	1	IGP
d1a53a_.O	1	A	53		LYS	1	0	0	1	1	1	IGP
d1a53a_.O	1	A	56		SER	0	0	0	0	1	1
d1a53a_.O	1	A	57		PRO	0	0	0	0	1	1
d1a53a_.O	1	A	81		SER	0	0	0	0	0	1
d1a53a_.O	1	A	83		LEU	0	0	0	1	1	1	IGP
d1a53a_.O	1	A	85		GLU	0	0	0	0	0	0
d1a53a_.O	1	A	89		PHE	0	0	0	1	1	1	IGP
d1a53a_.O	1	A	110		LYS	1	0	0	1	1	1	IGP
d1a53a_.O	1	A	111		ASP	0	0	0	1	0	1	IGP
d1a53a_.O	1	A	112		PHE	0	0	0	1	1	1	IGP
d1a53a_.O	1	A	113		ILE	0	0	0	0	0	0
d1a53a_.O	1	A	131		LEU	0	0	0	1	0	1	IGP
d1a53a_.O	1	A	133		ILE	0	0	0	1	1	1	IGP
d1a53a_.O	1	A	159		GLU	1	0	0	1	1	1	IGP
d1a53a_.O	1	A	180		ASN	0	0	0	1	1	1	IGP
d1a53a_.O	1	A	182		ARG	0	0	0	1	1	1	IGP
d1a53a_.O	1	A	184		LEU	0	0	0	1	1	1	IGP
d1a53a_.O	1	A	187		LEU	0	0	0	0	1	1
d1a53a_.O	1	A	189		ILE	0	0	0	0	0	1
d1a53a_.O	1	A	209		ALA	0	0	0	0	0	0
d1a53a_.O	1	A	210		GLU	0	0	0	1	1	1	IGP
d1a53a_.O	1	A	211		SER	0	0	0	1	1	1	IGP
d1a53a_.O	1	A	212		GLY	0	0	0	1	1	1	IGP
d1a53a_.O	1	A	213		ILE	0	0	0	1	1	1	IGP
d1a53a_.O	1	A	214		SER	0	0	0	0	0	1
d1a53a_.O	1	A	231		LEU	0	0	0	1	1	1	IGP
d1a53a_.O	1	A	232		ILE	0	0	0	1	1	1	IGP
d1a53a_.O	1	A	233		GLY	0	0	0	1	1	1	IGP
d1a53a_.O	1	A	234		SER	0	0	0	1	1	1	IGP
d1a53a_.O	1	A	235		SER	0	0	0	0	1	1
d1a53a_.O	1	A	236		LEU	0	0	0	0	0	0
d1a5nc2.Q	3	C	134		HIS	0	0	0	1	0	1	FMT,NI
d1a5nc2.Q	3	C	219		HIS	1	0	0	1	1	1	FMT,NI
d1a5nc2.Q	3	C	220		GLU	0	0	0	0	0	0
d1a5nc2.Q	3	C	221		ASP	0	0	0	0	1	0
d1a5nc2.Q	3	C	246		HIS	0	0	0	1	0	1	FMT,NI
d1a5nc2.Q	3	C	271		PHE	0	0	0	1	0	1	FMT,NI
d1a5nc2.Q	3	C	272		HIS	0	0	0	1	0	1	FMT,NI
d1a5nc2.Q	3	C	277		GLY	0	0	0	1	0	1	NI
d1a5nc2.Q	3	C	278		GLY	0	0	0	0	0	0
d1a5nc2.Q	3	C	336		ARG	0	0	0	0	1	0
d1a5nc2.Q	3	C	360		ASP	0	0	0	1	0	1	FMT,NI
d1a5nc2.Q	3	C	363		ALA	0	0	0	1	0	1	NI
d1a5nc2.Q	3	C	364		MET	0	0	0	0	0	0
d1a5oc2.O	3	C	167		ALA	0	0	0	1	0	1	FMT,NI
d1a5oc2.O	3	C	219		HIS	1	0	0	1	1	1	FMT,NI
d1a5oc2.O	3	C	220		GLU	0	0	0	0	0	0
d1a5oc2.O	3	C	221		ASP	0	0	0	0	1	0
d1a5oc2.O	3	C	246		HIS	0	0	0	1	0	1	FMT,NI
d1a5oc2.O	3	C	247		SER	0	0	0	0	0	0
d1a5oc2.O	3	C	249		THR	0	0	0	0	0	0
d1a5oc2.O	3	C	277		GLY	0	0	0	1	0	1	NI
d1a5oc2.O	3	C	278		GLY	0	0	0	0	0	0
d1a5oc2.O	3	C	316		LEU	0	0	0	0	0	0
d1a5oc2.O	3	C	320		HIS	0	0	0	1	1	1	NI
d1a5oc2.O	3	C	322		LEU	0	0	0	0	0	0
d1a5oc2.O	3	C	332		PHE	0	0	0	0	0	0
d1a5oc2.O	3	C	336		ARG	0	0	0	0	1	0
d1a69a_.O	1	A	19		PRO	0	0	0	1	0	1	SO4 (invalid)
d1a69a_.O	1	A	20		GLY	1	0	0	1	1	1	SO4 (invalid)
d1a69a_.O	1	A	21		ASP	0	0	0	1	0	1	SO4 (invalid)
d1a69a_.O	1	A	24		ARG	1	0	0	1	0	1	SO4 (invalid)
d1a69a_.O	1	A	62		HIS	0	0	0	1	1	1	SO4 (invalid)
d1a69a_.O	1	A	87		ARG	1	0	1	1	1	1	FMB (valid),SO4 (invalid)
d1a69a_.O	1	A	88		VAL	0	0	0	1	0	1	SO4 (invalid)
d1a69a_.O	1	A	89		GLY	0	0	0	1	0	1	SO4 (invalid)
d1a69a_.O	1	A	90		SER	1	0	1	1	1	1	FMB (valid),SO4 (invalid)
d1a69a_.O	1	A	91		CYS	0	0	1	1	1	1	FMB (valid)
d1a69a_.O	1	A	92		GLY	0	0	1	1	1	1	FMB (valid)
d1a69a_.O	1	A	93		ALA	0	0	0	0	0	0
d1a69a_.O	1	A	156		ALA	0	0	0	0	0	1
d1a69a_.O	1	A	167		PHE	0	0	0	0	0	1
d1a69a_.O	1	A	178		VAL	0	0	1	1	1	1	FMB (valid)
d1a69a_.O	1	A	179		GLU	0	0	1	1	1	1	FMB (valid)
d1a69a_.O	1	A	180		MET	1	0	1	1	1	1	FMB (valid)
d1a69a_.O	1	A	181		GLU	1	0	1	1	1	1	FMB (valid),SO4 (invalid)
d1a69a_.O	1	A	200		CYS	0	0	0	0	0	0
d1a69a_.O	1	A	201		THR	0	0	0	0	0	0
d1a69a_.O	1	A	203		SER	0	0	1	1	1	1	FMB (valid)
d1a69a_.O	1	A	204		ASP	0	1	1	1	1	1	FMB (valid)
d1a69a_.O	1	A	206		ILE	0	0	1	1	1	1	FMB (valid)
d1a69a_.O	1	A	217		ARG	0	1	1	1	1	1	FMB (valid)
d1a69b_.O	1	B	19		PRO	0	0	0	1	0	1	SO4 (invalid)
d1a69b_.O	1	B	20		GLY	1	0	0	1	1	1	SO4 (invalid)
d1a69b_.O	1	B	24		ARG	1	0	0	1	0	1	SO4 (invalid)
d1a69b_.O	1	B	87		ARG	1	0	1	1	1	1	FMB (valid),SO4 (invalid)
d1a69b_.O	1	B	88		VAL	0	0	0	1	0	1	SO4 (invalid)
d1a69b_.O	1	B	89		GLY	0	0	0	1	0	1	SO4 (invalid)
d1a69b_.O	1	B	90		SER	1	0	1	1	1	1	FMB (valid),SO4 (invalid)
d1a69b_.O	1	B	91		CYS	0	0	1	1	1	1	FMB (valid)
d1a69b_.O	1	B	92		GLY	0	0	1	1	1	1	FMB (valid)
d1a69b_.O	1	B	93		ALA	0	0	0	0	0	0
d1a69b_.O	1	B	178		VAL	0	0	1	1	1	1	FMB (valid)
d1a69b_.O	1	B	179		GLU	0	0	1	1	1	1	FMB (valid)
d1a69b_.O	1	B	180		MET	1	0	1	1	1	1	FMB (valid)
d1a69b_.O	1	B	200		CYS	0	0	0	0	0	0
d1a69b_.O	1	B	201		THR	0	0	0	0	0	0
d1a69b_.O	1	B	203		SER	0	0	1	1	1	1	FMB (valid)
d1a69b_.O	1	B	204		ASP	0	1	1	1	1	1	FMB (valid)
d1a69b_.O	1	B	206		ILE	0	0	1	1	1	1	FMB (valid)
d1a69b_.O	1	B	221		PHE	0	0	0	0	0	0
d1a69b_.O	1	B	224		MET	0	0	0	0	0	0
d1a69c_.O	1	C	19		PRO	0	0	0	1	0	1	SO4 (invalid)
d1a69c_.O	1	C	20		GLY	1	0	0	1	1	1	SO4 (invalid)
d1a69c_.O	1	C	62		HIS	0	0	1	1	1	1	FMB (valid),SO4 (invalid)
d1a69c_.O	1	C	87		ARG	1	0	1	1	1	1	FMB (valid),SO4 (invalid)
d1a69c_.O	1	C	88		VAL	0	0	0	1	0	1	SO4 (invalid)
d1a69c_.O	1	C	89		GLY	0	0	0	1	0	1	SO4 (invalid)
d1a69c_.O	1	C	90		SER	1	0	1	1	1	1	FMB (valid),SO4 (invalid)
d1a69c_.O	1	C	91		CYS	0	0	1	1	1	1	FMB (valid)
d1a69c_.O	1	C	92		GLY	0	0	1	1	1	1	FMB (valid)
d1a69c_.O	1	C	178		VAL	0	0	1	1	1	1	FMB (valid)
d1a69c_.O	1	C	179		GLU	0	0	1	1	1	1	FMB (valid)
d1a69c_.O	1	C	181		GLU	1	0	1	1	1	1	FMB (valid),SO4 (invalid)
d1a69c_.O	1	C	200		CYS	0	0	0	0	0	0
d1a69c_.O	1	C	201		THR	0	0	0	0	0	0
d1a69c_.O	1	C	203		SER	0	0	1	1	1	1	FMB (valid)
d1a69c_.O	1	C	221		PHE	0	0	0	0	0	0
d1a6ga_.O	1	A	29		LEU	0	0	0	1	0	1	CMO
d1a6ga_.O	1	A	32		LEU	0	0	0	1	0	1	HEM
d1a6ga_.O	1	A	33		PHE	0	0	0	0	0	1
d1a6ga_.O	1	A	38		GLU	0	0	0	0	0	1
d1a6ga_.O	1	A	39		THR	0	0	0	1	0	1	HEM
d1a6ga_.O	1	A	40		LEU	0	0	0	0	0	1
d1a6ga_.O	1	A	41		GLU	0	0	0	0	0	1
d1a6ga_.O	1	A	42		LYS	0	0	0	1	0	1	HEM
d1a6ga_.O	1	A	43		PHE	0	0	0	1	0	1	CMO,HEM
d1a6ga_.O	1	A	44		ASP	0	0	0	0	0	1
d1a6ga_.O	1	A	45		ARG	0	0	0	1	0	1	HEM
d1a6ga_.O	1	A	46		PHE	0	0	0	0	0	1
d1a6ga_.O	1	A	64		HIS	1	0	0	1	0	1	CMO,HEM
d1a6ga_.O	1	A	67		THR	0	0	0	1	0	1	HEM
d1a6ga_.O	1	A	68		VAL	0	0	0	1	0	1	CMO,HEM
d1a6ga_.O	1	A	69		LEU	0	0	0	0	0	1
d1a6ga_.O	1	A	70		THR	0	0	0	0	0	0
d1a6ga_.O	1	A	71		ALA	0	0	0	1	0	1	HEM
d1a6ga_.O	1	A	72		LEU	0	0	0	1	0	1	HEM
d1a6ga_.O	1	A	73		GLY	0	0	0	0	0	0
d1a6ga_.O	1	A	75		ILE	0	0	0	0	0	1
d1a6ga_.O	1	A	85		GLU	0	0	0	0	0	1
d1a6ga_.O	1	A	86		LEU	0	0	0	0	0	1
d1a6ga_.O	1	A	88		PRO	0	0	0	1	0	1	HEM
d1a6ga_.O	1	A	89		LEU	0	0	0	1	0	1	HEM
d1a6ga_.O	1	A	92		SER	0	0	0	1	0	1	HEM
d1a6ga_.O	1	A	93		HIS	1	0	0	1	0	1	CMO,HEM
d1a6ga_.O	1	A	97		HIS	0	0	0	1	0	1	HEM
d1a6ga_.O	1	A	99		ILE	0	0	0	1	0	1	HEM
d1a6ga_.O	1	A	100		PRO	0	0	0	0	0	1
d1a6ga_.O	1	A	102		LYS	0	0	0	0	0	0
d1a6ga_.O	1	A	103		TYR	0	0	0	1	0	1	HEM
d1a6ga_.O	1	A	104		LEU	0	0	0	1	0	1	HEM
d1a6ga_.O	1	A	105		GLU	0	0	0	0	0	1
d1a6ga_.O	1	A	106		PHE	0	0	0	0	0	1
d1a6ga_.O	1	A	107		ILE	0	0	0	1	0	1	HEM
d1a6ga_.O	1	A	108		SER	0	0	0	0	0	1
d1a6ga_.O	1	A	111		ILE	0	0	0	1	0	1	HEM
d1a6ga_.O	1	A	135		LEU	0	0	0	0	0	1
d1a6ga_.O	1	A	138		PHE	0	0	0	1	0	1	HEM
d1a6ga_.O	1	A	142		ILE	0	0	0	0	0	1
d1a6ja_.O	1	A	62		SER	0	0	0	0	0	0
d1a6ja_.O	1	A	63		THR	0	0	0	0	0	0
d1a6ja_.O	1	A	64		GLY	0	0	0	0	0	0
d1a6ja_.O	1	A	65		ILE	0	0	0	0	0	0
d1a6ja_.O	1	A	70		ALA	0	0	0	0	0	0
d1a6ja_.O	1	A	71		ILE	0	0	0	0	0	0
d1a6ja_.O	1	A	72		PRO	0	0	0	0	0	0
d1a6ja_.O	1	A	73		HIS	1	0	0	0	0	1
d1a6ja_.O	1	A	74		GLY	0	0	0	0	0	0
d1a6ja_.O	1	A	75		LYS	0	0	0	0	0	0
d1a6ja_.O	1	A	110		LEU	0	0	0	0	0	0
d1a6ja_.O	1	A	111		LEU	0	0	0	0	0	0
d1a6ja_.O	1	A	112		VAL	0	0	0	0	0	0
d1a6ja_.O	1	A	124		LEU	0	0	0	0	0	0
d1a6jb_.O	1	B	57		ARG	0	0	0	1	0	1	SO4
d1a6jb_.O	1	B	61		GLY	0	0	0	0	0	0
d1a6jb_.O	1	B	62		SER	0	0	0	0	0	0
d1a6jb_.O	1	B	63		THR	0	0	0	0	0	0
d1a6jb_.O	1	B	64		GLY	0	0	0	0	0	0
d1a6jb_.O	1	B	65		ILE	0	0	0	0	0	0
d1a6jb_.O	1	B	71		ILE	0	0	0	0	0	0
d1a6jb_.O	1	B	72		PRO	0	0	0	0	0	0
d1a6jb_.O	1	B	73		HIS	1	0	0	1	0	1	SO4
d1a6jb_.O	1	B	120		HIS	0	0	0	0	0	0
d1a6jb_.O	1	B	121		LEU	0	0	0	0	0	0
d1a6jb_.O	1	B	122		HIS	0	0	0	0	0	0
d1a6jb_.O	1	B	124		LEU	0	0	0	0	0	0
d1a6jb_.O	1	B	125		SER	0	0	0	0	0	0
d1a6jb_.P	1	B	53		ALA	0	0	0	0	0	0
d1a6jb_.P	1	B	54		ILE	0	0	0	0	0	0
d1a6jb_.P	1	B	57		ARG	0	0	0	1	0	1	SO4
d1a6jb_.P	1	B	73		HIS	1	0	0	1	0	1	SO4
d1a6jb_.P	1	B	74		GLY	0	0	0	0	0	0
d1a6jb_.P	1	B	75		LYS	0	0	0	0	0	0
d1a6jb_.P	1	B	76		LEU	0	0	0	0	0	0
d1a6jb_.P	1	B	110		LEU	0	0	0	0	0	0
d1a6jb_.P	1	B	111		LEU	0	0	0	0	0	0
d1a6jb_.P	1	B	112		VAL	0	0	0	0	0	0
d1a6jb_.P	1	B	121		LEU	0	0	0	0	0	0
d1a6jb_.P	1	B	124		LEU	0	0	0	0	0	0
d1a6ka_.O	1	A	29		LEU	0	0	0	0	0	1
d1a6ka_.O	1	A	32		LEU	0	0	0	1	0	1	HEM
d1a6ka_.O	1	A	33		PHE	0	0	0	0	0	1
d1a6ka_.O	1	A	38		GLU	0	0	0	0	0	1
d1a6ka_.O	1	A	39		THR	0	0	0	1	0	1	HEM
d1a6ka_.O	1	A	40		LEU	0	0	0	0	0	1
d1a6ka_.O	1	A	41		GLU	0	0	0	0	0	1
d1a6ka_.O	1	A	42		LYS	0	0	0	1	0	1	HEM
d1a6ka_.O	1	A	43		PHE	0	0	0	1	0	1	HEM
d1a6ka_.O	1	A	44		ASP	0	0	0	0	0	1
d1a6ka_.O	1	A	45		ARG	0	0	0	1	0	1	HEM,SO4
d1a6ka_.O	1	A	46		PHE	0	0	0	0	0	1
d1a6ka_.O	1	A	64		HIS	1	0	0	1	0	1	HEM,SO4
d1a6ka_.O	1	A	67		THR	0	0	0	1	0	1	HEM,SO4
d1a6ka_.O	1	A	68		VAL	0	0	0	1	0	1	HEM
d1a6ka_.O	1	A	69		LEU	0	0	0	0	0	1
d1a6ka_.O	1	A	70		THR	0	0	0	0	0	0
d1a6ka_.O	1	A	71		ALA	0	0	0	1	0	1	HEM
d1a6ka_.O	1	A	72		LEU	0	0	0	1	0	1	HEM
d1a6ka_.O	1	A	73		GLY	0	0	0	0	0	0
d1a6ka_.O	1	A	75		ILE	0	0	0	0	0	1
d1a6ka_.O	1	A	85		GLU	0	0	0	0	0	1
d1a6ka_.O	1	A	86		LEU	0	0	0	0	0	1
d1a6ka_.O	1	A	88		PRO	0	0	0	1	0	1	HEM
d1a6ka_.O	1	A	89		LEU	0	0	0	1	0	1	HEM
d1a6ka_.O	1	A	92		SER	0	0	0	1	0	1	HEM
d1a6ka_.O	1	A	93		HIS	1	0	0	1	0	1	HEM
d1a6ka_.O	1	A	97		HIS	0	0	0	1	0	1	HEM
d1a6ka_.O	1	A	99		ILE	0	0	0	1	0	1	HEM
d1a6ka_.O	1	A	100		PRO	0	0	0	0	0	1
d1a6ka_.O	1	A	102		LYS	0	0	0	0	0	0
d1a6ka_.O	1	A	103		TYR	0	0	0	1	0	1	HEM
d1a6ka_.O	1	A	104		LEU	0	0	0	1	0	1	HEM
d1a6ka_.O	1	A	105		GLU	0	0	0	0	0	1
d1a6ka_.O	1	A	106		PHE	0	0	0	0	0	1
d1a6ka_.O	1	A	107		ILE	0	0	0	1	0	1	HEM
d1a6ka_.O	1	A	108		SER	0	0	0	0	0	1
d1a6ka_.O	1	A	111		ILE	0	0	0	1	0	1	HEM
d1a6ka_.O	1	A	135		LEU	0	0	0	0	0	1
d1a6ka_.O	1	A	138		PHE	0	0	0	1	0	1	HEM
d1a6ka_.O	1	A	142		ILE	0	0	0	0	0	1
d1a6ma_.O	1	A	29		LEU	0	0	0	1	0	1	OXY
d1a6ma_.O	1	A	32		LEU	0	0	0	1	0	1	HEM
d1a6ma_.O	1	A	33		PHE	0	0	0	0	0	1
d1a6ma_.O	1	A	38		GLU	0	0	0	0	0	1
d1a6ma_.O	1	A	39		THR	0	0	0	1	0	1	HEM
d1a6ma_.O	1	A	40		LEU	0	0	0	0	0	1
d1a6ma_.O	1	A	41		GLU	0	0	0	0	0	1
d1a6ma_.O	1	A	42		LYS	0	0	0	1	0	1	HEM
d1a6ma_.O	1	A	43		PHE	0	0	0	1	0	1	HEM,OXY
d1a6ma_.O	1	A	44		ASP	0	0	0	0	0	1
d1a6ma_.O	1	A	45		ARG	0	0	0	1	0	1	HEM
d1a6ma_.O	1	A	46		PHE	0	0	0	0	0	1
d1a6ma_.O	1	A	64		HIS	1	0	0	1	0	1	HEM,OXY
d1a6ma_.O	1	A	67		THR	0	0	0	1	0	1	HEM
d1a6ma_.O	1	A	68		VAL	0	0	0	1	0	1	HEM,OXY
d1a6ma_.O	1	A	69		LEU	0	0	0	0	0	1
d1a6ma_.O	1	A	70		THR	0	0	0	0	0	0
d1a6ma_.O	1	A	71		ALA	0	0	0	1	0	1	HEM
d1a6ma_.O	1	A	72		LEU	0	0	0	1	0	1	HEM
d1a6ma_.O	1	A	73		GLY	0	0	0	0	0	0
d1a6ma_.O	1	A	75		ILE	0	0	0	0	0	1
d1a6ma_.O	1	A	85		GLU	0	0	0	0	0	1
d1a6ma_.O	1	A	86		LEU	0	0	0	0	0	1
d1a6ma_.O	1	A	88		PRO	0	0	0	1	0	1	HEM
d1a6ma_.O	1	A	89		LEU	0	0	0	1	0	1	HEM
d1a6ma_.O	1	A	90		ALA	0	0	0	0	0	1
d1a6ma_.O	1	A	92		SER	0	0	0	1	0	1	HEM
d1a6ma_.O	1	A	93		HIS	1	0	0	1	0	1	HEM,OXY
d1a6ma_.O	1	A	94		ALA	0	0	0	0	0	1
d1a6ma_.O	1	A	97		HIS	0	0	0	1	0	1	HEM
d1a6ma_.O	1	A	99		ILE	0	0	0	1	0	1	HEM
d1a6ma_.O	1	A	100		PRO	0	0	0	0	0	1
d1a6ma_.O	1	A	101		ILE	0	0	0	0	0	1
d1a6ma_.O	1	A	102		LYS	0	0	0	0	0	0
d1a6ma_.O	1	A	103		TYR	0	0	0	1	0	1	HEM
d1a6ma_.O	1	A	104		LEU	0	0	0	1	0	1	HEM
d1a6ma_.O	1	A	105		GLU	0	0	0	0	0	1
d1a6ma_.O	1	A	106		PHE	0	0	0	0	0	1
d1a6ma_.O	1	A	107		ILE	0	0	0	1	0	1	HEM
d1a6ma_.O	1	A	108		SER	0	0	0	0	0	1
d1a6ma_.O	1	A	111		ILE	0	0	0	1	0	1	HEM
d1a6ma_.O	1	A	135		LEU	0	0	0	0	0	1
d1a6ma_.O	1	A	138		PHE	0	0	0	1	0	1	HEM
d1a6ma_.O	1	A	142		ILE	0	0	0	0	0	1
d1a6ma_.O	1	A	146		TYR	0	0	0	0	0	1
d1a6na_.O	1	A	29		LEU	0	0	0	0	0	1
d1a6na_.O	1	A	32		LEU	0	0	0	1	0	1	HEM
d1a6na_.O	1	A	33		PHE	0	0	0	0	0	1
d1a6na_.O	1	A	38		GLU	0	0	0	0	0	1
d1a6na_.O	1	A	39		THR	0	0	0	1	0	1	HEM
d1a6na_.O	1	A	40		LEU	0	0	0	0	0	1
d1a6na_.O	1	A	41		GLU	0	0	0	0	0	1
d1a6na_.O	1	A	42		LYS	0	0	0	1	0	1	HEM
d1a6na_.O	1	A	43		PHE	0	0	0	1	0	1	HEM
d1a6na_.O	1	A	44		ASP	0	0	0	0	0	1
d1a6na_.O	1	A	45		ARG	0	0	0	1	0	1	HEM
d1a6na_.O	1	A	64		HIS	1	0	0	1	0	1	HEM
d1a6na_.O	1	A	67		THR	0	0	0	1	0	1	HEM
d1a6na_.O	1	A	68		VAL	0	0	0	1	0	1	HEM
d1a6na_.O	1	A	69		LEU	0	0	0	0	0	1
d1a6na_.O	1	A	70		THR	0	0	0	0	0	0
d1a6na_.O	1	A	71		ALA	0	0	0	1	0	1	HEM
d1a6na_.O	1	A	72		LEU	0	0	0	1	0	1	HEM
d1a6na_.O	1	A	73		GLY	0	0	0	0	0	0
d1a6na_.O	1	A	75		ILE	0	0	0	1	0	1	HEM
d1a6na_.O	1	A	85		GLU	0	0	0	0	0	1
d1a6na_.O	1	A	86		LEU	0	0	0	0	0	1
d1a6na_.O	1	A	89		LEU	0	0	0	1	0	1	HEM
d1a6na_.O	1	A	92		SER	0	0	0	1	0	1	HEM
d1a6na_.O	1	A	93		HIS	1	0	0	1	0	1	HEM
d1a6na_.O	1	A	97		HIS	0	0	0	1	0	1	HEM
d1a6na_.O	1	A	99		ILE	0	0	0	1	0	1	HEM
d1a6na_.O	1	A	100		PRO	0	0	0	0	0	1
d1a6na_.O	1	A	102		LYS	0	0	0	0	0	0
d1a6na_.O	1	A	103		TYR	0	0	0	1	0	1	HEM
d1a6na_.O	1	A	104		LEU	0	0	0	1	0	1	HEM
d1a6na_.O	1	A	105		GLU	0	0	0	0	0	1
d1a6na_.O	1	A	106		PHE	0	0	0	0	0	1
d1a6na_.O	1	A	107		ILE	0	0	0	1	0	1	HEM
d1a6na_.O	1	A	108		SER	0	0	0	0	0	1
d1a6na_.O	1	A	111		ILE	0	0	0	1	0	1	HEM
d1a6na_.O	1	A	135		LEU	0	0	0	0	0	1
d1a6na_.O	1	A	138		PHE	0	0	0	1	0	1	HEM
d1a6na_.O	1	A	142		ILE	0	0	0	0	0	1
d1a7da_.O	1	A	76		MET	0	0	0	0	0	0
d1a7da_.O	1	A	97		ASP	0	0	0	0	0	0
d1a7da_.O	1	A	98		TYR	0	0	0	0	0	0
d1a7da_.O	1	A	99		CYS	0	0	0	0	0	0
d1a7da_.O	1	A	100		LYS	0	0	0	0	0	1
d1a7da_.O	1	A	101		GLU	0	0	0	0	0	0
d1a7da_.O	1	A	102		TRP	0	0	0	1	0	1	CFO
d1a7da_.O	1	A	103		LEU	1	0	0	1	0	1	CFO
d1a7da_.O	1	A	105		ASN	0	0	0	0	0	0
d1a7da_.O	1	A	106		HIS	0	0	0	1	0	1	CFO
d1a7da_.O	1	A	107		ILE	0	0	0	1	0	1	CFO
d1a7da_.O	1	A	109		GLY	0	0	0	0	0	0
d1a7da_.O	1	A	110		THR	0	0	0	0	0	0
d1a7ea_.O	1	A	76		MET	0	0	0	0	0	0
d1a7ea_.O	1	A	98		TYR	0	0	0	0	0	0
d1a7ea_.O	1	A	99		CYS	0	0	0	0	0	0
d1a7ea_.O	1	A	101		GLU	0	0	0	0	0	0
d1a7ea_.O	1	A	102		TRP	0	0	0	0	0	1
d1a7ea_.O	1	A	103		ASN	1	0	0	1	0	1	OFO
d1a7ea_.O	1	A	104		VAL	0	0	0	0	0	0
d1a7ea_.O	1	A	105		ASN	0	0	0	0	0	0
d1a7ea_.O	1	A	106		HIS	0	0	0	1	0	1	OFO
d1a7ea_.O	1	A	107		ILE	0	0	0	1	0	1	OFO
d1a7ea_.O	1	A	110		THR	0	0	0	0	0	0
d1a7ja_.O	1	A	12		GLY	0	0	0	0	0	1
d1a7ja_.O	1	A	13		SER	0	0	0	0	0	1
d1a7ja_.O	1	A	14		SER	0	0	0	0	0	1
d1a7ja_.O	1	A	45		HIS	0	0	0	0	0	0
d1a7ja_.O	1	A	47		PHE	0	0	0	0	0	0
d1a7ja_.O	1	A	52		MET	0	0	0	1	0	1	SO4
d1a7ja_.O	1	A	53		LYS	0	0	0	0	0	0
d1a7ja_.O	1	A	56		LEU	0	0	0	0	0	0
d1a7ja_.O	1	A	67		PHE	0	0	0	0	0	0
d1a7ja_.O	1	A	68		SER	0	0	0	1	0	1	SO4
d1a7ja_.O	1	A	69		HIS	0	0	0	1	0	1	SO4
d1a7ja_.O	1	A	70		PHE	0	0	0	0	0	0
d1a7ja_.O	1	A	98		TYR	0	0	0	0	0	1
d1a7ja_.O	1	A	133		LEU	0	0	0	0	0	0
d1a7ja_.O	1	A	161		GLU	0	0	0	0	0	0
d1a7ja_.O	1	A	165		LYS	0	0	0	1	0	1	SO4
d1a7ja_.O	1	A	168		ARG	0	0	0	0	0	0
d1a7ja_.O	1	A	169		ASP	1	0	0	0	0	0
d1a7ja_.O	1	A	176		THR	0	0	0	0	0	0
d1a7ja_.O	1	A	178		GLU	0	0	0	0	0	0
d1a7ja_.O	1	A	183		VAL	0	0	0	1	0	1	SO4
d1a7ja_.O	1	A	186		ARG	0	0	0	1	0	1	SO4
d1a7ja_.O	1	A	187		ARG	0	0	0	1	0	1	SO4
d1a8ea_.O	1	A	8		TRP	0	0	0	0	0	1
d1a8ea_.O	1	A	9		CYS	0	0	0	0	0	1
d1a8ea_.O	1	A	10		ALA	0	0	0	0	0	0
d1a8ea_.O	1	A	11		VAL	0	0	0	0	0	1
d1a8ea_.O	1	A	15		GLU	0	0	0	0	0	1
d1a8ea_.O	1	A	44		SER	0	0	0	0	0	0
d1a8ea_.O	1	A	45		TYR	0	0	0	0	0	0
d1a8ea_.O	1	A	46		LEU	0	0	0	0	0	0
d1a8ea_.O	1	A	48		CYS	0	0	0	0	0	1
d1a8ea_.O	1	A	59		ALA	0	0	0	0	0	1
d1a8ea_.O	1	A	60		VAL	0	0	0	0	0	1
d1a8ea_.O	1	A	61		THR	0	0	0	0	0	1
d1a8ea_.O	1	A	62		LEU	0	0	0	0	0	0
d1a8ea_.O	1	A	63		ASP	0	0	0	1	0	1	CO3,FE
d1a8ea_.O	1	A	64		ALA	0	0	0	0	0	0
d1a8ea_.O	1	A	65		GLY	0	0	0	0	0	0
d1a8ea_.O	1	A	66		LEU	0	0	0	0	0	0
d1a8ea_.O	1	A	69		ASP	0	0	0	0	0	0
d1a8ea_.O	1	A	83		GLU	0	0	0	0	0	1
d1a8ea_.O	1	A	120		THR	0	0	0	1	0	1	CO3
d1a8ea_.O	1	A	121		GLY	0	0	0	0	0	1
d1a8ea_.O	1	A	122		LEU	0	0	0	0	0	1
d1a8ea_.O	1	A	123		GLY	0	0	0	0	0	1
d1a8ea_.O	1	A	124		ARG	1	0	0	1	0	1	CO3,FE
d1a8ea_.O	1	A	128		TRP	0	0	0	0	0	1
d1a8ea_.O	1	A	129		ASN	0	0	0	0	0	1
d1a8ea_.O	1	A	145		PRO	0	0	0	0	0	0
d1a8ea_.O	1	A	146		LEU	0	0	0	0	0	0
d1a8ea_.O	1	A	147		GLU	0	0	0	0	0	0
d1a8ea_.O	1	A	160		PRO	0	0	0	0	0	0
d1a8ea_.O	1	A	161		CYS	0	0	0	0	0	0
d1a8ea_.O	1	A	162		ALA	0	0	0	0	0	0
d1a8ea_.O	1	A	179		CYS	0	0	0	0	0	0
d1a8ea_.O	1	A	180		SER	0	0	0	0	0	0
d1a8ea_.O	1	A	181		THR	0	0	0	0	0	1
d1a8ea_.O	1	A	183		ASN	0	0	0	0	0	0
d1a8ea_.O	1	A	185		TYR	0	0	0	0	0	0
d1a8ea_.O	1	A	186		PHE	0	0	0	0	0	1
d1a8ea_.O	1	A	187		GLY	0	0	0	1	0	1	CO3
d1a8ea_.O	1	A	188		TYR	0	0	0	1	0	1	CO3,FE
d1a8ea_.O	1	A	189		SER	0	0	0	0	0	1
d1a8ea_.O	1	A	190		GLY	0	0	0	0	0	1
d1a8ea_.O	1	A	249		HIS	0	0	0	1	0	1	CO3,FE
d1a8ea_.O	1	A	250		THR	0	0	0	0	0	0
d1a8ea_.O	1	A	291		LYS	0	0	0	0	0	1
d1a8ea_.O	1	A	292		ASP	0	0	0	0	0	1
d1a8ea_.O	1	A	293		LEU	0	0	0	0	0	1
d1a8ea_.O	1	A	294		LEU	0	0	0	0	0	1
d1a8ea_.O	1	A	295		PHE	0	0	0	0	0	1
d1a8ea_.O	1	A	296		LYS	0	0	0	1	0	1	FE
d1a8ea_.O	1	A	297		ASP	0	0	0	0	0	0
d1a8ea_.O	1	A	326		LEU	0	0	0	0	0	1
d1a8ea_.O	1	A	327		ARG	0	0	0	0	0	1
d1a8fa_.P	1	A	8		TRP	0	0	0	0	0	1
d1a8fa_.P	1	A	9		CYS	0	0	0	0	0	1
d1a8fa_.P	1	A	10		ALA	0	0	0	0	0	0
d1a8fa_.P	1	A	11		VAL	0	0	0	0	0	1
d1a8fa_.P	1	A	15		GLU	0	0	0	0	0	1
d1a8fa_.P	1	A	45		TYR	0	0	0	0	0	0
d1a8fa_.P	1	A	48		CYS	0	0	0	0	0	1
d1a8fa_.P	1	A	59		ALA	0	0	0	0	0	1
d1a8fa_.P	1	A	60		VAL	0	0	0	0	0	1
d1a8fa_.P	1	A	61		THR	0	0	0	0	0	1
d1a8fa_.P	1	A	62		LEU	0	0	0	0	0	0
d1a8fa_.P	1	A	63		ASP	0	0	0	1	0	1	CO3,FE
d1a8fa_.P	1	A	64		ALA	0	0	0	0	0	0
d1a8fa_.P	1	A	66		LEU	0	0	0	0	0	0
d1a8fa_.P	1	A	83		GLU	0	0	0	0	0	1
d1a8fa_.P	1	A	120		THR	0	0	0	1	0	1	CO3
d1a8fa_.P	1	A	121		GLY	0	0	0	0	0	1
d1a8fa_.P	1	A	122		LEU	0	0	0	0	0	1
d1a8fa_.P	1	A	123		GLY	0	0	0	0	0	1
d1a8fa_.P	1	A	124		ARG	1	0	0	1	0	1	CO3,FE
d1a8fa_.P	1	A	128		TRP	0	0	0	0	0	1
d1a8fa_.P	1	A	129		ASN	0	0	0	0	0	1
d1a8fa_.P	1	A	161		CYS	0	0	0	0	0	0
d1a8fa_.P	1	A	180		SER	0	0	0	0	0	0
d1a8fa_.P	1	A	181		THR	0	0	0	0	0	1
[truncated: 203,621 more rows]
